# Supplementary material for: Establishing a Sequencing Method for the Whole Mitochondrial DNA of Domestic Dogs
Source: Animals (Basel). 2023 Jul 17;13(14):2332. doi: 10.3390/ani13142332 (PMC10375980; doi:10.3390/ani13142332)
Supplement: Supplementary file 1 [file animals-13-02332-s001.zip]

Archive with 13 entries (12 files):
- Supplementary_files_sugasawa_et_al/Data_S1_FASTA files_mtDNA_sequences/
- Supplementary_files_sugasawa_et_al/Data_S1_FASTA files_mtDNA_sequences/No1_Hana_whole_mtDNA.fa
- Supplementary_files_sugasawa_et_al/Data_S1_FASTA files_mtDNA_sequences/No2_Belle_whole_mtDNA.fa
- Supplementary_files_sugasawa_et_al/Data_S1_FASTA files_mtDNA_sequences/No3_Jasmine_whole_mtDNA.fa
- Supplementary_files_sugasawa_et_al/Data_S1_FASTA files_mtDNA_sequences/No4_Kuri_whole_mtDNA.fa
- Supplementary_files_sugasawa_et_al/Data_S1_FASTA files_mtDNA_sequences/No5_Ginta_whole_mtDNA.fa
- Supplementary_files_sugasawa_et_al/Data_S1_FASTA files_mtDNA_sequences/No6_Sasuke_whole_mtDNA.fa
- Supplementary_files_sugasawa_et_al/Data_S1_FASTA files_mtDNA_sequences/PC_1117cell_whole_mtDNA.fa
- Supplementary_files_sugasawa_et_al/Figure_S1.pdf
- Supplementary_files_sugasawa_et_al/Figure_S2.pdf
- Supplementary_files_sugasawa_et_al/Figure_S3.pdf
- Supplementary_files_sugasawa_et_al/Table_S1.xlsx
- Supplementary_files_sugasawa_et_al/Table_S2.xlsx
