# Supplementary material for: Establishing a Sequencing Method for the Whole Mitochondrial DNA of Domestic Dogs
Source: Animals (Basel). 2023 Jul 17;13(14):2332. doi: 10.3390/ani13142332 (PMC10375980; doi:10.3390/ani13142332)
Supplement: Supplementary file 1 [file animals-13-02332-s001.zip › Supplementary_files_sugasawa_et_al/Data_S1_FASTA files_mtDNA_sequences/No1_Hana_whole_mtDNA.fa]

>No.1_Hana_whole_mtDNA 
GTTAATGTAGCTTAACTAATAAAGCAAGGCACTGAAAATGCCAAGATGAGTCGCACGACT
CCATAAACATAAAGGTTTGGTCCTAGCCTTCCTATTAGTTTTTAGTAGACTTACACATGC
AAGCCTCCACGCCCCAGTGAGAATGCCCTTAAAATCACCAGTGATCTAAAGGAGCAGGTA
TCAAGCACACTCTTAAGTAGCTCATAACACCTTGCTAAGCCACACCCCCACGGGATACAG
CAGTGATAAAAATTAAGCCATAAACGAAAGTTTGACTAAGCCATACTAAATAGGGTTGGT
AAATTTCGTGCCAGCCACCGCGGTCATACGATTAACCCAAACTAATAGGCCTACGGCGTA
AAGCGTGTTCAAGATACTTTAACACTAAAGTTAAAACTTAACTAAGCCGTAAAAAGCTAC
AGTTATCATAAAATAAACCACGAAGGTGACTTTATAATAATCTGACTACACGATAGCTAA
GACCCAAACTGGGATTAGATACCCCACTATGCTTAGCCCTAAACATAGATAATTTTACAA
CAAAATAATTCGCCAGAGGACTACTAGCAATAGCTTAAAACTCAAAGGACTTGGCGGTGC
TTTATATCCCTCTAGAGGAGCCTGTTCTATAATCGATAAACCCCGATAAACCTCACCACC
TTTCGCTAATTCAGTCTATATACCGCCATCTTCAGCAAACCCTCAAAAGGTAGAACAGTA
AGCACAATCATTTTACATAAAAAAGTTAGGTCAAGGTGTAACTTATGAGGTGGGAAGAAA
TGGGCTACATTTTCTACCCAAGAACATTTCACGAATGTTTTTATGAAATTAAAAACTGAA
GGAGGATTTAGTAGTAAATTAAGAATAGAGAGCTTAATTGAATAGGGCCATGAAGCACGC
ACACACCGCCCGTCACCCTCCTCAAGTAATAAGACACAACCATAACCATATTAACTTAAC
TAAAACACAAGAGGAGACAAGTCGTAACAAGGTAAGCATACCGGAAGGTGTGCTTGGATT
AATCAAAGTGTAGCTTAACTAAAGCGTCTGGCCTACACCCAGAAGATTTCATTACTTATG
GCCACTTTGAACAAAAGCTAGCCCAACTAACCCCAAACTTAAGTATTACAGACACATAAA
ATAAAACATTTAGTTAAACAATAAAAGTATAGGAGATAGAAATTTTAATTGGAGCGATAG
AGATAGTACCGTAAGGGAATGATGAAAGACATCTTAACAGTATTAAACAGCAAAGATTAC
CCCTTCTACCTTTTGCATAATGAACTAGCCAGAAACAACTTAACAAAGAGAACTTAAGCT
AAGCTCCCCGAAACCAGACGAGCTACCCATAAACAATCTAAAAGGATCAACTCATCTATG
TAGCAAAATAGTGAGAAGATTTGTGGGTAGAGGTGAAAAGCCTAACGAGCCTGGTGATAG
CTGGTTACCCACAAACAGAATTTTAGTTCAACTTTAAATTTACCTAAAAAAAATAAAATT
TTAATGTAAATTTAAAATATAGTCTAAGAAGGTACAGCTTCTTAGAATCAGGATACAACC
TTTATTAGAGAGTATATACTAATATCACCATAGTTGGCTTAAAAGCAGCCACCAATTGAG
AAAGCGTTCCAGCTCAACAAACAATATAACTTAATCCCAACCATACTACATCAACTCCTA
ATTATACCCCCTGGGTCATTCTATTTAAGTATAGAAGCAATAATGCTAGTATGAGTAACA
AGAACCATTTTCTCCTCGCATAAGCTTATATCAGGAACGGATAGACCACTGATAGTTAAC
AATCTGATAATATCAACCCAAAAATGAAATACTTATCCACCCCATTGTTAACCCAACACA
GGTATGCATTCAAGGAAAGATTAAAAGGAGTAAAAGGAACTCGGCAAACACAAACCCCGC
CTGTTTACCAAAAACATCACCTCCAGCATTTCTAGTATTGGAGGCACTGCCTGCCCGGTG
ACACTTGTTTAACGGCCGCGGTATCCTGACCGTGCAAAGGTAGCATAATCATTTGTTCTC
TAAATAGGGACTTGTATGAATGGCCACACGAGGGTTTAACTGTCTCTTACTCCCAATCAG
TGAAATTGACCTTCCCGTGAAGAGGCGGGAATACCACAATAAGACGAGAAGACCCTATGG
AGCTTTAATTAACTAACCCAAACTCATGGATACTAGATACCTACAAGGCATAACATAACA
CCATTATTATGGGTTAGCAATTTAGGTTGGGGTGACCTCGGAATATAAAAAAACTCCCGA
GTGATTAAAATTTAGACCCACAAGTCAAAATACAACATCACTTATTGATCCAATAATTTT
TGATCAACGGAACAAGTTACCCTAGGGATAACAGCGCAATCCTATTCAAGAGTCCATATC
GACAATAGGGTTTACGACCTCGATGTTGGATCAGGACATCCTAATGGTGCAGCAGCTATT
AAGGGTTCGTTTGTTCAACGATTAAAGTCCTACGTGATCTGAGTTCAGACCGGAGTAATC
CAGGTCGGTTTCTATCTATTATACAACCTCCCCCAGTACGAAAGGACAAGGGATGTAAGG
CCTACCTCACAGAGGCGCCTTAAAACTAATAGATGAAGTCAACTCAATCTAACCAGTTTA
TCTCCTCATAAGCCCGAGAAAAGGGGCTTTGTTAGGGTGGCAGAGCCCGGTAACTGCGTA
AAACTTAAACCTTTACTATCAGAGGTTCAATTCCTCTCCCTAACAAAATGTTCTTTATCA
ACATTATCTCTCTTATTATCCCAATCCTTCTTGCCGTAGCCTTCCTCACCCTTGTTGAAC
GAAAAGTCTTAGGCTATATACAACTTCGAAAAGGACCTAATATTGTAGGCCCCTACGGCC
TCCTTCAACCAATCGCAGACGCAGTAAAACTCTTCACAAAAGAACCTCTACGACCACTTA
CATCCTCTATATCAATATTCATTCTAGCCCCCATTCTAGCTCTATCACTAGCCCTAACTA
TGTGAATTCCCCTCCCAATACCCTACCCCCTCATTAATATAAACTTGGGAGTCCTATTCA
TACTAGCAATATCAAGCCTCGCCGTGTACTCCATCCTCTGATCAGGATGAGCCTCAAACT
CCAAATACGCCCTAATCGGAGCCCTTCGAGCAGTAGCTCAAACAATCTCATATGAAGTAA
CGCTAGCAATTATTCTCCTATCAGTCCTCCTAATAAACGGGTCATTTACACTATCCACGC
TAATTATTACCCAAGAACATATATGATTAATCTTTCCGGCCTGACCCCTAGCCATGATAT
GATTCATCTCTACCCTAGCAGAAACTAATCGAGCCCCCTTCGACTTAACTGAAGGAGAAT
CCGAACTAGTCTCTGGATTTAACGTAGAGTATGCAGCAGGTCCTTTTGCCCTATTCTTTC
TAGCAGAGTACGCAAATATTATTATAATAAACATCCTCACAACAATTCTATTCTTCGGCG
CATTCCACAACCCATTCATACCAGAACTCTACTCTATTAACTTCACTATAAAAACCCTCT
TATTAACCATCTGCTTCCTATGAATTCGAGCATCATACCCTCGATTCCGCTACGATCAAT
TAATACACTTATTATGAAAAAATTTTCTACCCTTAACTTTAGCCCTATGCATATGACATG
TTGCCTTACCCATTATCACCGCAAGTATCCCACCCCAAACATAAGAAATATGTCTGATAA
AAGAGTTACTTTGATAGAGTAAATAATAGAGGTTTAAATCCTCTTATTTCTAGAATAATA
GGCTTCGAACCTAATCTTAAGAATTCAAAGATCTTCGTGCTACCAAACTTACACTATATT
CTACAGTAAGGTCAGCTAAATTAAGCTATCGGGCCCATACCCCGAAAATGTTGGTTTATA
CCCTTCCCGTACTAATAAAACCCCCTATTCTCATTATCATCATAGCAACTATCATGACAG
GAACCATAATCGTCATACTAAGCTCGCACTGATTACTGATCTGAATTGGATTCGAAATAA
ACATGCTAGCCATCATCCCTATTCTCATAAAAAAGTACAATCCACGAGCCATAGAGGCCT
CTACAAAATATTTTCTTACACAAGCTACAGCCTCAATATTACTAATAATAGGAGTCACTA
TCAACCTCCTTTACTCCGGCCAATGGGTAATCTCAAAAATCTCAAACCCCATCGCATCCA
TCATAATAACCACTGCCCTAACAATAAAACTAGGCCTATCTCCATTCCACTTCTGAGTTC
CCGAAGTAACACAGGGAGTTACGCTCATATCAGGAATAATCCTACTAACATGACAAAAAA
TCGCACCTATATCTATCCTATATCAAATCTCTCCATCAATTAACACTAACCTTCTTATAC
TAATAGCCCTCACATCCGTTCTAGTAGGAGGCTGAGGCGGACTAAATCAAACTCAACTAC
GAAAAATCATAGCATACTCCTCCATTGCCCACATAGGCTGAATAGCCGCTATCATTACTT
ATAACCCTACAATAATAATTCTAAACTTAACTTTATATATTCTAATAACACTATCTACCT
TCATACTATTTATATTAAACTCATCCACCACGACCCTATCTTTATCCCACATATGAAACA
AATTTCCCCTAATCACTTCCATAATCCTAATCTTAATACTATCCCTAGGAGGACTACCCC
CATTATCTGGCTTCATCCCCAAATGAATAATTATTCAAGAATTAACGAAAAATAACATAA
TTATTATTCCAACACTAATGGCTATCACCGCTCTACTTAACTTATATTTCTACCTGCGAC
TCACATATAGCACCGCACTTACCATATTTCCATCCACAAACAACATAAAAATAAAATGAC
AGTTCGAATACACAAAAAAGGCAACCCTATTACCCCCCTTAATTATTACCTCAACTATAC
TACTCCCACTAACACCTATATTATCAGTCTTGGACTAGGAGTTTAGGTTAGACCAGACCA
AGAGCCTTCAAAGCTCTAAGCAAGTGCTATACACTTAACCCCTGATCAAATCACCTCTAA
GGGCTGCAAGAATCTATCTTACATCAATTGAATGCAAATCAAACACTTTAATTAAGCTAA
GCCCTCCCTAGATTGGTGAGCTTCTACCTCACGAAATTTTAGTTAACAGCTAAATACCCT
AGTAACTGGCTTCAATCTACCTTCTCCCGCCGCGTAGAAAAAAAAGGCGGGAGAAGCCCC
GGCGGCGTCTAGGCTGCTTCTTTGAATTTGCAATTCAATATGAAAATTCACCACGGAGCT
TGGCAAAAAGAGGACTTAAACCCCTATCTTTAGATTTACAGTCTAATGCTTTTATCAGCC
ATTTTACCTATGTTCATTAACCGATGATTGTTCTCCACTAATCACAAGGATATTGGTACT
TTATACTTACTATTTGGAGCATGAGCCGGTATAGTAGGCACTGCCTTGAGCCTCCTCATC
CGAGCCGAACTAGGTCAGCCCGGTACTTTACTAGGTGACGATCAAATTTATAATGTCATC
GTAACCGCCCATGCTTTCGTAATAATCTTCTTCATAGTCATGCCCATCATAATTGGGGGC
TTTGGAAACTGACTAGTGCCGTTAATAATTGGTGCTCCGGACATGGCATTCCCCCGAATA
AATAACATGAGCTTCTGACTCCTTCCTCCATCCTTTCTTCTACTATTAGCATCTTCTATG
GTAGAAGCAGGTGCAGGAACGGGATGAACCGTATACCCCCCACTGGCTGGCAATCTGGCC
CATGCAGGAGCATCCGTTGACCTTACAATTTTCTCCTTACACTTAGCCGGAGTCTCTTCT
ATTTTAGGGGCAATTAATTTCATCACTACTATTATCAACATAAAACCCCCTGCAATATCC
CAGTATCAAACTCCCCTGTTTGTATGATCAGTACTAATTACAGCAGTTCTACTCTTACTA
TCCCTGCCTGTACTGGCTGCTGGAATTACAATACTTTTAACAGACCGGAATCTTAATACA
ACATTTTTTGATCCCGCTGGAGGAGGAGACCCTATCCTATATCAACACCTATTCTGATTC
TTCGGGCATCCTGAAGTTTACATTCTTATCCTGCCCGGATTCGGAATAATTTCTCACATT
GTCACTTACTACTCAGGGAAAAAAGAGCCTTTCGGTTATATAGGAATAGTATGAGCAATA
ATATCTATTGGGTTTTTAGGCTTTATCGTATGAGCTCACCATATGTTTACCGTAGGAATA
GATGTAGACACACGAGCATACTTTACGTCCGCCACTATAATTATCGCTATTCCAACGGGA
GTAAAAGTATTTAGTTGACTGGCAACACTTCATGGAGGCAATATTAAATGATCTCCAGCT
ATGCTATGAGCTTTAGGGTTTATTTTCTTATTTACAGTAGGCGGGTTAACAGGTATTGTC
CTAGCTAATTCGTCCTTAGACATCGTTCTTCATGATACATATTATGTTGTAGCTCATTTT
CACTATGTGCTTTCAATAGGAGCAGTTTTTGCCATTATGGGAGGATTTGCCCACTGATTC
CCTTTATTCTCAGGTTATACTCTTAACGATACTTGAGCAAAGATTCACTTTACAATTATG
TTTGTGGGAGTAAATATAACTTTCTTCCCTCAACATTTCCTAGGTTTATCTGGAATACCT
CGTCGATACTCTGACTACCCAGATGCATATACTACCTGAAATACCGTCTCCTCTATAGGA
TCGTTTATCTCGCTTACAGCGGTGATGCTTATAATTTTTATGATTTGGGAAGCCTTTGCA
TCCAAACGAGAAGTTGCTATAGTAGAACTTACTACAACTAACATTGAGTGACTACATGGA
TGTCCCCCTCCATACCACACGTTCGAAGAACCTACATATGTGATCCAAAAATAAGAAAGG
AAGGAATCGAACCCCCTAAAATTGGTTTCAAGCCAATGTCATAACCATTATGTCTTTCTC
AATCAGGAGGTATTAGTAAAACATTACATGACTTTGTCAAAGTTAAATTATAGGCGAAAC
CCCTATATATCTCTATGGCGTACCCATTTCAACTCGGATTACAGGACGCAACCTCCCCTA
TTATAGAGGAGCTACTTCATTTTCATGACCATACACTAATAATTGTATTCTTAATCAGTT
CTTTAGTTCTCTATATCATTTCACTAATATTGACTACAAAATTAACCCATACAAGCACAA
TAGACGCACAAGAAGTGGAAACAGTATGAACCATTCTACCCGCCATTATCCTAATCCTAA
TCGCTCTACCTTCCCTCCGAATCCTTTATATAATGGACGAAATTAATAACCCCTCTTTAA
CCGTGAAAACAATAGGCCACCAATGATACTGAAGCTATGAATATACTGACTATGAAGACT
TAAACTTTGACTCCTACATAATCCCAACACAAGAATTAAAGCCAGGAGAACTCCGACTAT
TAGAAGTAGACAACCGAGTTGTCCTCCCAATAGAAATAACCATCCGAATACTTATCTCTT
CAGAAGACGTTTTGCATTCATGAGCCGTTCCATCACTAGGTCTAAAAACTGACGCTATTC
CAGGACGACTAAACCAAACCACCCTTATAGCCATACGACCAGGACTGTACTATGGCCAGT
GCTCTGAAATCTGCGGATCTAACCACAGCTTTATACCCATTGTTCTTGAAATAGTCCCCC
TATCTTACTTTGAGACCTGATCTGCCTTAATAGTATAACCTAGACTAGATCTACTCATTA
AGAAGCTATAAAGCATTAACCTTTTAAGTTAAAGACTGGGAGTTTTAACCTCTCCTTAAT
GAAATGCCACAGCTAGATACATCCACCTGATTTATTATAATCTTTTCAATATTTCTCACC
CTCTTCATCCTATTTCAACTAAAAATTTCAAATCACTACTACCCAGAAAACCCGATAACC
AAATCTGCTAAAATTGCTGGTCAACATAATCCTTGAGAAAACAAATGAACGAAAATCTAT
TCGCTTCTTTCGCTGCCCCCTCAATAATAGGTCTCCCTATTGTGGTACTGATCGTCATAT
TCCCTTCCATTTTATTCCCAACACCCAGTCGCCTAATCAATAATCGGTTAATCTCCATTC
AACAATGACTAATTCAACTAACATCAAAACAAATACTAGCAATTCATAACCAAAAGGGAC
GAACCTGAGCTCTCATACTTATATCACTAATTCTATTTATTGGCTCAACTAATCTACTTG
GCCTACTACCTCACTCATTTACGCCCACAACACAACTCTCTATAAACCTCGGAATAGCAA
TCCCCCTATGAGCAGGGACAGTAATTACCGGTTTCCGCTATAAGACCAAAGCATCCTTAG
CACACTTTCTACCCCAAGGCACCCCTCTTCCCCTAATTCCAATACTAGTAGTCATCGAAA
CTATTAGTCTATTTATTCAACCCATAGCTCTAGCCGTTCGATTAACCGCCAATATTACTG
CAGGACACCTCCTAATCCATTTGATTGGAGGGGCTACCTTAGCTCTTATCAATATTAGCG
CGACCACAGCTTTTATCACTTTTATTATTCTAATCCTACTTACGATCCTGGAATTTGCTG
TTGCCTTAATTCAAGCCTATGTTTTTACCTTACTAGTGAGTCTATACTTACATGACAACA
CCTAATGACCCACCAAACTCACGCTTACCACATAGTCAACCCAAGCCCATGACCGCTGAC
AGGAGCCCTTTCTGCCCTCCTTATAACATCGGGTCTCATCATATGATTTCACTATAACTC
GATATCCCTACTTACATTAGGATTCACAACCAACCTGTTAACCATATACCAGTGATGGCG
AGATGTGATCCGAGAAGGCACATTCCAAGGACATCATACCCCTATTGTACAAAAAGGGCT
ACGATACGGAATAGTTCTTTTTATCGTATCAGAAGTATTTTTCTTTGCAGGCTTCTTCTG
AGCCTTTTACCACTCCAGCCTAGCCCCTACTCCTGAACTTGGGGGTTGCTGGCCTCCTAC
CGGCATTATTCCTCTTAACCCATTAGAAGTGCCTCTACTCAACACCTCAGTCCTCCTAGC
CTCCGGAGTATCTATTACTTGAGCCCATCATAGTTTAATAGAAGGTAATCGCAAACATAT
ACTTCAAGCCTTATTCATTACAATCTCCTTAGGCGTATATTTTACGCTATTACAGGCCTC
CGAATACTATGAGACATCCTTTACAATCTCCGATGGGGTGTACGGATCTACCTTTTTTAT
AGCCACTGGATTTCACGGATTACACGTAATTATTGGCTCTACATTCCTCATCGTGTGCTT
CCTCCGACAGCTATACTACCACTTCACATCAAACCACCACTTCGGATTTGAAGCCGCTGC
ATGATATTGACACTTTGTTGATGTAGTCTGGCTATTCTTGTATGTATCTATTTATTGATG
GGGATCCTATTTCTTTAGTATAACTAGTACAATTGACTTCCAATCAGTTAGCTCCAGATC
AACCTGGAAAGAAGTAATAAACGTTATATTAACTTTGATAACTAATGTAACCCTAGCATC
CTTACTTGTACTAATCGCATTCTGACTTCCCCAGCTAAATATCTATACAGACAAGACAAG
CCCCTACGAATGTGGTTTTGACCCCATGGGATCTGCTCGCCTACCTTTCTCTATAAAATT
TTTCCTAGTTGCCATCACATTTCTGCTTTTCGACCTAGAAATTGCACTCCTACTCCCACT
TCCCTGAGCGTCACAAACCAACAAGCTAACAACAATACTTATCATAGCACTCCTACTAAT
CTCCCTCCTAGCTGCGAGCCTAGCGTATGAATGGACCGAAAAGGGACTAGAATGAACCGA
ATATGATAATTAGTTTAAGCCAAAAACAAATGATTTCGACTCATTAGATTATGATTTATC
TCATAATTATCATGTGTCCATAGTATATATTAATATCTTTCTGGCATTCATTCTTTCTCT
AATAGGTATACTTGTTTATCGATCACACCTAATATCATCGCTACTATGCTTAGAGGGCAT
AATATTATCACTATTTGTAATAATATCTGTAACTATTCTCAACAATCACCTCACATTAGC
CAGCATGATACCAATCGTACTACTAGTATTTGCTGCCTGCGAAGCAGCATTAGGACTATC
TCTACTAGTTATAGTATCTAACACCTACGGGACTGATTACGTACAAAACCTAAACCTTTT
ACAATGCTAAAAATTATCATCCCTACTATCATACTAATCCCCCTTACATGAATATCAAAA
CCTAACATAATCTGAATTAACACGACAACATATGGTTTGCTAATCAGCTTAATCAGCTTA
TTCTACCTAAACCAACCAAATGATAATACATTGAACTCCTCCTTAATATTTTTCTCTGAT
TCCCTATCGGCACCACTATTAGCACTTACAACATGACTTCTGCCCCTTATACTTATAGCA
AGCCAACACCATTTATCAAAAGAACCCTTAACTCGAAAAAAACTATATATTTCAATACTA
ATTCTTCTCCAATTGTTCCTAATTATAACTTTCACTGCCTCTGAGCTCATCTTCTTTTAC
ATCCTATTTGAAGCAACACTGATTCCGACCCTGATCATTATTACCCGATGAGGAAATCAA
ACTGAACGACTAAACGCAGGACTCTACTTCTTATTTTATACTTTAATAGGATCCCTCCCA
CTCCTAGTAGCTCTCCTTTATATCCACAATTTCATGGGCTCCCTAAATTTTCTCATAATT
CAATACTGAATCCAGCCTCTGCCAAACTCCTGATCTAATATTTTCCTATGACTGGCATGC
ATAATAGCATTCATAGTAAAGATACCTCTATACGGCCTCCACTTGTGACTACCAAAAGCA
CACGTAGAGGCCCCTATTGCCGGCTCCATAGTACTTGCCGCTGTACTCCTAAAACTAGGA
GGCTATGGCATGATACGAATTACAACCCTACTAAATCCCCTGACCAATTTCATAGCATAC
CCCTTCATAATATTATCTCTATGAGGCATAATCATAACAAGCTCTATCTGTCTCCGTCAA
ACAGATCTAAAATCCCTAATTGCATACTCCTCAGTTAGTCATATGGCACTGGTTATCGTA
GCGGTTCTTATTCAAACACCATGAAGTTATATAGGTGCAACAGCTCTAATAATTGCCCAT
GGTTTAACATCCTCAATATTATTCTGCTTAGCCAACTCCAATTACGAACGAATCCATAGC
CGTACTATAATTCTCGCACGAGGACTTCAAACCCTCCTTCCCCTAATAGCAGCCTGATGA
CTATTAGCAAGCCTCACAAATCTGGCTCTCCCTCCAACAATTAATCTTATCGGAGAACTA
TTTGTAGTGATATCCTCATTCTCATGATCCAACATTACTATTATCCTAATAGGAATTAAC
ATTACCATCACCGCCCTATACTCACTTTATATATTAATCACCACACAACGTGGTAAATAT
TCCCACCATATCAAAAATATCAAACCATCATTCACACGAGAAAATGCCCTAATGACCTTG
CACCTACTGCCCCTACTCCTCCTATCCCTTAACCCTAAAATTATTCTCGGTCCCATCTAC
TGTAAGCATAGTTTAACAAAAACATTAGATTGTGAGTCTAACAATAAAAGCTCAAACCTT
TTTGCTTACCGAAAAAGTACTGCAAGAACTGCTAATTCATGCTCCCATGCATAAGAACAT
GGCTTTTTCAACTTTTATAGGATAGAAGTAATCCGTTGGTCTTAGGAACCAAAAAATTGG
TGCAACTCCAGATAAAAGTAATAAATATATTTTCTTCATGCATAATCACAGCCCTAGTTA
TTCTTACTTTGCCCATCATTATATCCTCTACTAAACTTTACAAGAATAAGCTATACCCAT
ACTATGTAAAAACCGCTACTTCTTACGCGTTCATAATTAGCATAATTCCCACAATAATAT
TCATCTACTCGGGACAGGAAACAATTATTTCAAACTGGCATTGAATAACAATCCAAACTA
TAAAACTATCCATGAGTTTCAAATTAGACTACTTCTCAATAATCTTTGTACCTGTAGCCC
TTTTTGTCACGTGGTCTATCATAGAATTCTCTATATGATATATACACTCCGATCCTTACA
TTAACCGGTTTTTCAAGTACCTTCTCTTATTCCTCATCACTATAATAGTCCTAGTTACCG
CAAACAACATATTCCAACTATTCATTGGTTGAGAAGGAGTTGGCATTATATCATTCCTAC
TTATTGGATGATGGTACGGCCGAACCGATGCAAATACAGCCGCCCTACAAGCCGTCCTCT
ACAACCGTATTGGAGATGTAGGCTTCATTATAACCATAGCATGATTTCTACTAAACTTAA
ACACATGAGACCTTCAACAAATCTTCATTACGACAAACGATAATTTTAATCTGCCACTAC
TTGGCCTACTACTAGCAGCTACCGGTAAATCTGCTCAATTCGGCCTACATCCCTGACTCC
CCTCAGCCATAGAAGGCCCCACTCCTGTATCAGCCCTACTTCACTCAAGCACAATAGTTG
TAGCAGGAGTATTTCTTCTTATCCGCTTTCATCCACTAATAGAGCATAACCAAACTATTC
AAACCCTCACTTTATGCTTAGGGGCCATTACTACACTATTTACCGCAATCTGCGCTCTTA
CACAGAACGATATCAAAAAAATTGTAGCGTTCTCTACCTCAAGCCAACTAGGCCTAATAA
TAGTAACAATTGGCATTAACCAGCCCTACTTAGCCTTCTTACACATCTGCACTCACGCAT
TTTTTAAAGCCATACTATTCATATGCTCAGGGTCAATTATCCACAGCCTAAACGATGAAC
AAGACATTCGAAAAATGGGTGGCCTATTTAAAGTCCTTCCCTTCACCACAACCTCCCTTA
TTATCGGAAGCCTCGCATTAACAGGCATGCCTTTCCTTACAGGATTCTACTCCAAAGACC
TGATCATCGAGTCCGCTAACACGTCGAATACCAACGCCTGAGCCCTCTTAATTACACTCG
TTGCCACATCCCTAACCGCTGCCTACAGCACCCGAATTATATTCTTTGCTCTACTAGGCC
AGCCCCGCTTCTCCCCTATAATCCTTATCAACGAGAATAATCCTCTCCTAATTAACTCTA
TTAAACGACTCCTTATCGGAAGTGTATTTGCAGGGTATATTATCTCCCACAGCATCACAC
CCACTACCATCCCACAGATAACTATGCCTCATTATCTAAAAATGACAGCCCTTGCAGTAA
CCATCTTGGGTTTCATCCTGGCACTAGAACTAAACCTTACCACACAAGGACTCAAATTTA
ACTATCCTTCTAATTACTTTAAATTCTCCAGCCTCCTTGGCTACTATCCAACCATTATGC
ACCGCCTCACACCTAAAACAAGTTTAACCATTAGCCAGAAATCAGCATCTATACTTCTGG
ACTCCATCTGACTAGAAAACATCCTACCCAAATCAATCTCATATTTCCAAATAAAATCTT
CTACCCTTATTTCAAATCAAAAAGGTCTCATCAAACTCTATTTCCTATCGTTCATACTAA
CTATAATCCTCAGTCTACTAATCCTTAATTACCACGAGTAACTTCCATGATAACCAACAC
GCCAATTAATAATGATCAGCCTGTAACAACCACCAACCAAGTTCCATAACTGTACAGAGC
CGCAATACCCATAGCCTCTTCACTAAAAAATCCAGAGTCCCCCGTATCATAGATCACTCA
ATCCCCTATTCCATTAAACTTTAATACTACCTCCACCTCATCATCCTTCAAAATATAGCA
AGCAGTCAACAATTCAGACAACAAACCAGTAATAAAAGCCGCTAGAACAGCCTTATTTGA
AACTCACACCTCAGGGTATTGCTCAGTAGCCATAGCAGTTGTATAACCAAATACTACTAA
TATACCCCCCAAATAAATTAAAAATACTATCAACCCTAAAAAAGAACCCCCAAAATTCAG
AACAATCGCACAACCAATCCCACCGCTAATAATTAGCACAAGCCCACCATAAATAGGAGA
TGGTTTAGTGGCAAAACCCACAAAACTCATCACAAAAACGATACTTAAAATAAATACAAT
GTATGTTATCATTATTCCTACATGGAATTTAACCATGACTAATGACATGAAAAATCATCG
TTGTATTTCAACTATAAGAACATTAATGACCAACATTCGAAAAACCCACCCACTAGCCAA
AATTGTTAATAACTCATTCATTGACCTCCCAGCGCCGTCTAACATCTCTGCTTGATGGAA
CTTCGGATCCTTACTAGGAGTATGCTTGATTCTACAGATTCTAACAGGTTTATTCTTAGC
TATGCACTATACATCGGACACAGCCACAGCTTTTTCATCAGTCACCCACATCTGCCGAGA
CGTTAACTACGGCTGAATTATCCGCTATATGCACGCAAATGGCGCTTCCATATTCTTTAT
CTGCCTATTCCTACATGTAGGACGAGGCCTATATTACGGATCCTATGTATTCATAGAAAC
ATGAAACATTGGAATTGTACTATTACTCGCAACCATAGCCACAGCATTCATGGGCTATGT
ACTACCATGAGGACAAATATCATTTTGAGGAGCAACTGTAATCACTAATCTTCTCTCTGC
CATCCCTTATATCGGAACTGACTTAGTAGAATGAATCTGAGGCGGCTTCTCAGTGGACAA
AGCAACCCTAACACGATTCTTTGCATTCCATTTCATCCTCCCTTTCATCATCGCAGCTCT
AGCAATAGTACACCTCCTATTTCTACACGAAACCGGATCCAACAACCCTTCAGGAATCAC
ATCAGACTCAGACAAAATTCCATTTCACCCTTACTACACAATCAAGGATATCCTAGGAGC
CTTACTCCTACTCCTAATCCTAATATCACTAGTTTTATTTTCACCTGACCTACTAGGAGA
CCCAGATAACTACACCCCTGCAAACCCCCTAAACACCCCTCCACATATTAAACCTGAGTG
ATATTTTCTATTCGCCTATGCTATCCTACGATCCATTCCTAATAAATTAGGAGGTGTACT
CGCCCTAGTATTCTCCATCCTAATCTTGGCATTCATTCCACTCCTCCACACATCTAAGCA
ACGCAGCATAATATTCCGGCCCCTTAGCCAATGCCTATTCTGACTTTTAGTCGCCGATCT
TCTCACTTTAACATGAATTGGAGGACAACCAGTTGAACACCCTTTCATCATTATCGGACA
AGTCGCTTCAATCTTATATTTCACCATCTTATTGATCCTAATACCAACAGTTAGCGTTAT
CGAAAACAACCTTCTAAAATGAAGAGTCTTTGTAGTATAATCATTACCTTGGTCTTGTAA
ACCAAAAATGGAGAGTAACCGCCCTCCCTAAGACTCAAGGAAGAAGCTCTTGCTCCACCA
TCAGCACCCAAAGCTGAAATTCTTCTTAAACTATTCCCTGACACCCCTACATTCATATAT
TGAATCACCCCTACTGTGCTATGTCAGTATCTCCAGGTAAACCCTTCTTCCCTCCCCTAT
GTACGTCGTGCATTAATGGTTTGCCCCATGCATATAAGCATGTACATAATATTATATTCT
TACATAGGACATATCAACTCAATCTCATAATTCATTGATCTGTCAGCAGTAATCAAATGC
ATATCACTTAGTCCAATAAGGGCTTAATCACCATGCCTCGAGAAACCATCAACCCTTGCT
CGTAATGTCCCTCTTCTCGCTCCGGGCCCATACTAACGTGGGGGTTACTATCATGAAACT
ATACCTGGCATCTGGTTCTTACCTCAGGGCCATAACTCTATTTACTCCAATCCTACTAAT
TCTCGCAAATGGGACATCTCGATGGACTAATGACTAATCAGCCCATGATCACACATAACT
GTGGTGTCATGCATTTGGTATCTTTTAATTTTTAGGGGGGGAATCTGCTATCACTCATCT
ACGACCGCAACGGCACTAACTCTAACTTATCTTCTGCTCTCAGGGGATATGCCCGTCGCG
GCCCTAATGCAGTCAAATAACTTGTAGCTGGACTTATTCATTATCATTTATCAACTCACG
CATAAGATCAAGGTGCTATTCAGTCAATGGTTTCAGGACATATAGTTTTAAGGTACACGT
ACGTACACGTACGTACACGTACGTACACGTACGTACACGTACGTACACGTGCGTACACGT
GCGTACACGTACGTACACGTGCGTACACGTGCGTACACGTGCGTACACGTACGTACACGT
GCGTACACGTACGTACACGTGCGTACACGTACGTACACGTACGTACACGTGCGTACACGT
ACGTACACGTGCGTACACGTGCGTACACGTGCGTACACGTACGTACACGTGCGTACACGT
GCGTACACGTGCGTACACGTGCGTACACGTACGTACACGTGCGTACACGTACGTACGCGC
GCAAGACATTAAGTTAACTTATACAAACCCCCCTTACCCCCCGTAAACTCATGTCATCTA
TTATACACTTATTTATGTCCCGCCAAACCCCAAAAACAGGACTAAGTGCATACAATACTC
ACAAGCTTTATTTAAATTATATACAAATGTATTGCTACTCTAGTTAACTTAACACAACAG
TCTTACACGCATTTGGTCTCGTAGTCTATCTATAGATAGCATTCCCTTTTTTTTTCCTCT
CATATTTACTATGTATTTTATTTATTACGCACACTACAATTTCAGTATAA
