# Supplementary material for: Establishing a Sequencing Method for the Whole Mitochondrial DNA of Domestic Dogs
Source: Animals (Basel). 2023 Jul 17;13(14):2332. doi: 10.3390/ani13142332 (PMC10375980; doi:10.3390/ani13142332)
Supplement: Supplementary file 1 [file animals-13-02332-s001.zip › Supplementary_files_sugasawa_et_al/Table_S1.xlsx]

## Sheet: Sheet1
	Table S1. The primer sequences for whole mtDNA from dogs.
	Name	F / R	Sequences	Length	Tm value	GC%	Start–end positions	Predicted amplicon sizes (bp)
	Pr-1	F	GACGAGAAGACCCTATGGAGC	21	59.66	57.14	2,143–6,864	4722
		R	CGAACGTGTGGTATGGAGGG	20	60.46	60
	Pr-2	F	ACATGCTAGCCATCATCCCTAT	22	58.81	45.45	4,020–9,363	5344
		R	TCATGCAGCGGCTTCAAATC	20	59.55	50
	Pr-3	F	ACGCTATTACAGGCCTCCGA	20	60.75	55	9,163–14,270	5108
		R	AAGCAGAGATGTTAGACGGCG	21	60.47	52.38
	Pr-4	F	AGCAAGCAGTCAACAATTCAGAC	23	60	43.48	13,794–2,790	5724
		R	GCTACGGCAAGAAGGATTGG	20	58.98	55
	Pr: primer pair; F: forward; R: reverse; Tm: melting temperature.
