# Supplementary material for: Establishing a Sequencing Method for the Whole Mitochondrial DNA of Domestic Dogs
Source: Animals (Basel). 2023 Jul 17;13(14):2332. doi: 10.3390/ani13142332 (PMC10375980; doi:10.3390/ani13142332)
Supplement: Supplementary file 1 [file animals-13-02332-s001.zip › Supplementary_files_sugasawa_et_al/Table_S2.xlsx]

## Sheet: Summary
Variant detection for each dog
	Summary of the variants
	Dog No.	Name	Dog breed	Gender	Total length (bp) of the mtDNA	Number of variants			Coverage of variants	Number of non-synonymous amino acids	Pathogenic variant
	1	Hana	Kooikerhondje	Female	16730	SNV	101	Total: 104	6,135 to 51,966 (Average: 20,178)	17	N.D.
						MNV	1
						Insertion	2
						Deletion	0
	2	Belle	Keeshond	Female	16732	SNV	33	Total: 36	6,525 to 24,492 (Average: 13,442)	4	N.D.
						MNV	0
						Insertion	3
						Deletion	0
	3	Jasmine	Keeshond	Female	16732	SNV	33	Total: 36	7,978 to 33,320 (Average: 17,579)	4	N.D.
						MNV	0
						Insertion	3
						Deletion	0
	4	Kuri	Shiba Inu	Female	16730	SNV	105	Total: 109	6,300 to 45,580 (Average: 17,999)	20	N.D.
						MNV	0
						Insertion	3
						Deletion	1
	5	Ginta	Shiba Inu	Male	16730	SNV	23	Total: 25	12,637 to 36,862 (Average: 21,158)	3	N.D.
						MNV	0
						Insertion	2
						Deletion	0
	6	Sasuke	Beagle	Male	16730	SNV	21	Total: 23	9,690 to 44,299 (Average: 22,209)	3	N.D.
						MNV	0
						Insertion	2
						Deletion	0
	P.C.	1117 cell	Toy Poodle	Male	16730	SNV	27	Total: 29	9,122 to 28,966 (Average: 17,035)	3	N.D.
						MNV	0
						Insertion	2
						Deletion	0
	P.C.: psitive control; SNV: single nucleotide variant; MNV: multiple nucleotide variant; N.D.: not detected.

## Sheet: No.1_Hana_Kooikerhondje♀
Chromosome	Region	Type	Reference	Allele	Reference allele	Length	Linkage	Zygosity	Count	Coverage	Frequency	Probability	Forward read count	Reverse read count	Forward read coverage	Reverse read coverage	Forward/reverse balance	Average quality	Read count	Read coverage	# unique start positions	# unique end positions	Read position test probability	Read direction test probability	Hyper-allelic	BaseQRankSum	Homopolymer	Homopolymer length	Coding region change	Amino acid change	Amino acid change in longest transcript	Coding region change in longest transcript	Other variants within codon	Non-synonymous	Start by 3' rule	Symbols by 3' rule
NC_002008.4	16	SNV	T	C	No	1		Homozygous	6108	6135	99.5599		6106	3618	6126	3631	0.372069	33.0954	9724	9757	220	216	0.80175	1	no		No	1	ND1:c.-2731T>C; ND2:c.-3898T>C				No	-
NC_002008.4	381	SNV	T	A	No	1		Homozygous	15373	15405	99.7923		11341	11607	11348	11635	0.494204	35.4432	22948	22983	288	288	1	1	no		No	1	COX1:c.-4968T>A; ND1:c.-2366T>A; ND2:c.-3533T>A				No	-
NC_002008.4	445	SNV	A	G	No	1		Homozygous	15185	15235	99.6718		11320	11504	11333	11545	0.495969	34.7125	22824	22878	290	287	1	1	no		No	1	COX1:c.-4904A>G; ND1:c.-2302A>G; ND2:c.-3469A>G				No	-
NC_002008.4	1454	SNV	G	A	No	1		Homozygous	13436	13472	99.7328		9950	9889	9967	9914	0.498463	34.7461	19839	19881	288	289	0.999998	1	no		No	1	COX1:c.-3895G>A; ND1:c.-1293G>A; ND2:c.-2460G>A				No	-
NC_002008.4	1756	SNV	C	T	No	1		Homozygous	15609	15620	99.9296		11879	11789	11889	11794	0.498099	34.5897	23668	23683	287	289	1	1	no		No	1	COX1:c.-3593C>T; ND1:c.-991C>T; ND2:c.-2158C>T				No	-
NC_002008.4	2185	SNV	T	C	No	1		Homozygous	27382	27427	99.8359		24741	18504	24775	18521	0.427888	35.2474	43245	43296	290	289	1	1	no		No	1	COX1:c.-3164T>C; COX2:c.-4849T>C; ND1:c.-562T>C; ND2:c.-1729T>C				No	-
NC_002008.4	2232	SNV	A	G	No	1		Homozygous	27732	27850	99.5763		24794	20718	24886	20766	0.455221	34.3831	45512	45652	291	284	1	1	no		No	1	COX1:c.-3117A>G; COX2:c.-4802A>G; ND1:c.-515A>G; ND2:c.-1682A>G				No	-
NC_002008.4	2683	SNV	G	A	No	1		Homozygous	30867	30925	99.8124		23354	27858	23397	27874	0.456026	34.4667	51212	51271	289	287	1	1	no		No	1	COX1:c.-2666G>A; COX2:c.-4351G>A; ND1:c.-64G>A; ND2:c.-1231G>A				No	-
NC_002008.4	2812	SNV	C	T	No	1		Homozygous	13841	13878	99.7334		10530	10920	10560	10927	0.490909	35.3296	21450	21487	290	288	1	1	no		No	1	ATP8:c.-4991C>T; COX1:c.-2537C>T; COX2:c.-4222C>T; ND1:c.66C>T; ND2:c.-1102C>T			ND1:c.66C>T	No	No
NC_002008.4	2962	SNV	C	T	No	1		Homozygous	14162	14186	99.8308		11148	11181	11169	11186	0.499261	35.4312	22329	22355	287	289	1	1	no		No	1	ATP8:c.-4841C>T; COX1:c.-2387C>T; COX2:c.-4072C>T; ND1:c.216C>T; ND2:c.-952C>T			ND1:c.216C>T	No	No
NC_002008.4	3028	SNV	A	C	No	1		Homozygous	13883	13950	99.5197		10641	11037	10677	11076	0.490866	34.0604	21678	21753	290	289	1	1	no		No	1	ATP6:c.-4936A>C; ATP8:c.-4775A>C; COX1:c.-2321A>C; COX2:c.-4006A>C; ND1:c.282A>C; ND2:c.-886A>C			ND1:c.282A>C	No	No
NC_002008.4	3196	SNV	T	C	No	1		Homozygous	13059	13105	99.649		10333	10318	10367	10335	0.499637	34.8086	20651	20702	287	287	1	1	no		No	1	ATP6:c.-4768T>C; ATP8:c.-4607T>C; COX1:c.-2153T>C; COX2:c.-3838T>C; ND1:c.450T>C; ND2:c.-718T>C			ND1:c.450T>C	No	No
NC_002008.4	3406	SNV	C	T	No	1		Homozygous	12462	12514	99.5845		10025	8829	10065	8849	0.468283	34.587	18854	18914	288	290	1	1	no		No	1	ATP6:c.-4558C>T; ATP8:c.-4397C>T; COX1:c.-1943C>T; COX2:c.-3628C>T; ND1:c.660C>T; ND2:c.-508C>T			ND1:c.660C>T	No	No
NC_002008.4	3469	SNV	G	A	No	1		Homozygous	14036	14053	99.879		11067	10579	11071	10592	0.488728	35.3074	21646	21663	288	288	1	1	no		No	1	ATP6:c.-4495G>A; ATP8:c.-4334G>A; COX1:c.-1880G>A; COX2:c.-3565G>A; ND1:c.723G>A; ND2:c.-445G>A			ND1:c.723G>A	No	No
NC_002008.4	3598	SNV	G	A	No	1		Homozygous	13282	13308	99.8046		9936	10340	9946	10359	0.490037	35.3192	20276	20305	286	285	1	1	no		No	1	ATP6:c.-4366G>A; ATP8:c.-4205G>A; COX1:c.-1751G>A; COX2:c.-3436G>A; ND1:c.852G>A; ND2:c.-316G>A			ND1:c.852G>A	No	No
NC_002008.4	4204	SNV	G	A	No	1		Homozygous	37375	37454	99.7891		26157	28706	26179	28777	0.476769	35.6147	54863	54956	290	290	1	1	no		No	1	ATP6:c.-3760G>A; ATP8:c.-3599G>A; COX1:c.-1145G>A; COX2:c.-2830G>A; COX3:c.-4440G>A; ND1:c.*504G>A; ND2:c.291G>A	NP_008472.4:p.Met97Ile	NP_008472.4:p.Met97Ile	ND2:c.291G>A	No	Yes
NC_002008.4	4277	SNV	A	G	No	1		Homozygous	40076	40153	99.8082		31264	30587	31329	30611	0.494527	35.7284	61851	61940	289	290	1	1	no		No	1	ATP6:c.-3687A>G; ATP8:c.-3526A>G; COX1:c.-1072A>G; COX2:c.-2757A>G; COX3:c.-4367A>G; ND1:c.*577A>G; ND2:c.364A>G	NP_008472.4:p.Ile122Val	NP_008472.4:p.Ile122Val	ND2:c.364A>G	No	Yes
NC_002008.4	4333	SNV	C	T	No	1		Homozygous	43316	43403	99.7996		33535	33214	33615	33231	0.497595	34.6141	66749	66846	289	290	1	1	no		No	1	ATP6:c.-3631C>T; ATP8:c.-3470C>T; COX1:c.-1016C>T; COX2:c.-2701C>T; COX3:c.-4311C>T; ND1:c.*633C>T; ND2:c.420C>T			ND2:c.420C>T	No	No
NC_002008.4	4390	SNV	T	C	No	1		Homozygous	43030	43122	99.7867		34035	33331	34100	33368	0.494775	35.4718	67366	67468	289	291	1	1	no		No	1	ATP6:c.-3574T>C; ATP8:c.-3413T>C; COX1:c.-959T>C; COX2:c.-2644T>C; COX3:c.-4254T>C; ND1:c.*690T>C; ND2:c.477T>C			ND2:c.477T>C	No	No
NC_002008.4	4517	SNV	G	A	No	1		Homozygous	42063	42152	99.7889		31890	32777	31922	32843	0.493142	35.1096	64667	64765	291	289	1	1	no		No	1	ATP6:c.-3447G>A; ATP8:c.-3286G>A; COX1:c.-832G>A; COX2:c.-2517G>A; COX3:c.-4127G>A; ND1:c.*817G>A; ND2:c.604G>A; ND3:c.-4979G>A	NP_008472.4:p.Val202Ile	NP_008472.4:p.Val202Ile	ND2:c.604G>A	No	Yes
NC_002008.4	4646	SNV	T	C	No	1		Homozygous	36966	37112	99.6066		27193	28481	27302	28526	0.488433	34.9774	55674	55828	289	289	0.999996	1	no		No	1	ATP6:c.-3318T>C; ATP8:c.-3157T>C; COX1:c.-703T>C; COX2:c.-2388T>C; COX3:c.-3998T>C; ND1:c.*946T>C; ND2:c.733T>C; ND3:c.-4850T>C			ND2:c.733T>C	No	No
NC_002008.4	5009	SNV	C	T	No	1		Homozygous	30939	31003	99.7936		23886	24256	23941	24274	0.496157	35.3325	48142	48215	289	290	1	1	no		No	1	ATP6:c.-2955C>T; ATP8:c.-2794C>T; COX1:c.-340C>T; COX2:c.-2025C>T; COX3:c.-3635C>T; ND1:c.*1309C>T; ND2:c.*55C>T; ND3:c.-4487C>T; ND4L:c.-4902C>T				No	-
NC_002008.4	5367	SNV	C	T	No	1		Homozygous	31966	32052	99.7317		23937	24896	23998	24927	0.490181	34.4685	48833	48925	289	290	1	1	no		No	1	ATP6:c.-2597C>T; ATP8:c.-2436C>T; COX1:c.19C>T; COX2:c.-1667C>T; COX3:c.-3277C>T; ND1:c.*1667C>T; ND2:c.*413C>T; ND3:c.-4129C>T; ND4:c.-4834C>T; ND4L:c.-4544C>T			COX1:c.19C>T	No	No
NC_002008.4	5444	SNV	T	C	No	1		Homozygous	31871	31962	99.7153		23863	24572	23912	24627	0.492681	35.0187	48435	48539	289	290	1	1	no		No	1	ATP6:c.-2520T>C; ATP8:c.-2359T>C; COX1:c.96T>C; COX2:c.-1590T>C; COX3:c.-3200T>C; ND1:c.*1744T>C; ND2:c.*490T>C; ND3:c.-4052T>C; ND4:c.-4757T>C; ND4L:c.-4467T>C			COX1:c.96T>C	No	No
NC_002008.4	6065	SNV	A	G	No	1		Homozygous	32588	32726	99.5783		25580	24923	25655	25002	0.493495	34.9255	50503	50657	291	289	1	1	no		No	1	ATP6:c.-1899A>G; ATP8:c.-1738A>G; COX1:c.717A>G; COX2:c.-969A>G; COX3:c.-2579A>G; ND2:c.*1111A>G; ND3:c.-3431A>G; ND4:c.-4136A>G; ND4L:c.-3846A>G			COX1:c.717A>G	No	No
NC_002008.4	6257	SNV	G	A	No	1		Homozygous	35996	36047	99.8585		28190	27153	28206	27190	0.490631	35.2718	55343	55396	291	291	1	1	no		No	1	ATP6:c.-1707G>A; ATP8:c.-1546G>A; COX1:c.909G>A; COX2:c.-777G>A; COX3:c.-2387G>A; ND2:c.*1303G>A; ND3:c.-3239G>A; ND4:c.-3944G>A; ND4L:c.-3654G>A			COX1:c.909G>A	No	No
NC_002008.4	6470	SNV	G	A	No	1		Homozygous	35649	35697	99.8655		26731	27480	26751	27513	0.493092	35.6303	54211	54264	290	288	1	1	no		No	1	ATP6:c.-1494G>A; ATP8:c.-1333G>A; COX1:c.1122G>A; COX2:c.-564G>A; COX3:c.-2174G>A; ND2:c.*1516G>A; ND3:c.-3026G>A; ND4:c.-3731G>A; ND4L:c.-3441G>A			COX1:c.1122G>A	No	No
NC_002008.4	6764	SNV	C	T	No	1		Homozygous	33624	33695	99.7893		24547	29678	24596	29715	0.452688	35.4918	54225	54311	290	289	1	1	no		No	1	ATP6:c.-1200C>T; ATP8:c.-1039C>T; COX1:c.1416C>T; COX2:c.-270C>T; COX3:c.-1880C>T; ND2:c.*1810C>T; ND3:c.-2732C>T; ND4:c.-3437C>T; ND4L:c.-3147C>T			COX1:c.1416C>T	No	No
NC_002008.4	7014	SNV	T	C	No	1		Homozygous	18004	18073	99.6182		13651	13887	13696	13923	0.495715	34.8296	27538	27619	290	290	0.999998	1	no		No	1	ATP6:c.-950T>C; ATP8:c.-789T>C; COX1:c.*121T>C; COX2:c.-20T>C; COX3:c.-1630T>C; ND3:c.-2482T>C; ND4:c.-3187T>C; ND4L:c.-2897T>C; ND5:c.-4764T>C				No	-
NC_002008.4	8101	SNV	G	A	No	1		Homozygous	21942	22004	99.7182		16850	17051	16867	17102	0.497035	34.6526	33901	33969	288	290	1	1	no		No	1	ATP6:c.138G>A; ATP8:c.*95G>A; COX1:c.*1208G>A; COX2:c.*384G>A; COX3:c.-543G>A; ND3:c.-1395G>A; ND4:c.-2100G>A; ND4L:c.-1810G>A; ND5:c.-3677G>A			ATP6:c.138G>A	No	No
NC_002008.4	8221	SNV	A	C	No	1		Homozygous	20987	21071	99.6013		15733	17017	15791	17051	0.480397	34.7769	32750	32842	288	290	1	1	no		No	1	ATP6:c.258A>C; ATP8:c.*215A>C; COX1:c.*1328A>C; COX2:c.*504A>C; COX3:c.-423A>C; ND3:c.-1275A>C; ND4:c.-1980A>C; ND4L:c.-1690A>C; ND5:c.-3557A>C			ATP6:c.258A>C	No	No
NC_002008.4	8225	SNV	T	C	No	1		Homozygous	21307	21342	99.836		16009	17289	16028	17308	0.48078	35.5238	33298	33336	289	290	1	1	no		No	1	ATP6:c.262T>C; ATP8:c.*219T>C; COX1:c.*1332T>C; COX2:c.*508T>C; COX3:c.-419T>C; ND3:c.-1271T>C; ND4:c.-1976T>C; ND4L:c.-1686T>C; ND5:c.-3553T>C			ATP6:c.262T>C	No	No
NC_002008.4	8281	SNV	T	C	No	1		Homozygous	20235	20317	99.5964		15433	15624	15483	15674	0.496925	34.8458	31057	31157	290	290	0.999991	1	no		No	1	ATP6:c.318T>C; ATP8:c.*275T>C; COX1:c.*1388T>C; COX2:c.*564T>C; COX3:c.-363T>C; ND3:c.-1215T>C; ND4:c.-1920T>C; ND4L:c.-1630T>C; ND5:c.-3497T>C			ATP6:c.318T>C	No	No
NC_002008.4	8323	SNV	A	G	No	1		Homozygous	20067	20122	99.7267		15693	15264	15739	15274	0.493071	35.2436	30957	31013	289	289	1	1	no		No	1	ATP6:c.360A>G; ATP8:c.*317A>G; COX1:c.*1430A>G; COX2:c.*606A>G; COX3:c.-321A>G; ND3:c.-1173A>G; ND4:c.-1878A>G; ND4L:c.-1588A>G; ND5:c.-3455A>G			ATP6:c.360A>G	No	No
NC_002008.4	8368	SNV	C	T	No	1		Homozygous	20904	20971	99.6805		16918	15793	16978	15813	0.482804	35.2615	32711	32791	288	289	1	1	no		No	1	ATP6:c.405C>T; ATP8:c.*362C>T; COX1:c.*1475C>T; COX2:c.*651C>T; COX3:c.-276C>T; ND3:c.-1128C>T; ND4:c.-1833C>T; ND4L:c.-1543C>T; ND5:c.-3410C>T			ATP6:c.405C>T	No	No
NC_002008.4	8425	SNV	G	A	No	1		Homozygous	19935	19964	99.8547		15529	15135	15538	15157	0.493576	34.9757	30664	30695	290	289	1	1	no		No	1	ATP6:c.462G>A; ATP8:c.*419G>A; COX1:c.*1532G>A; COX2:c.*708G>A; COX3:c.-219G>A; ND3:c.-1071G>A; ND4:c.-1776G>A; ND4L:c.-1486G>A; ND5:c.-3353G>A	NP_008476.1:p.Met154Ile	NP_008476.1:p.Met154Ile	ATP6:c.462G>A	No	Yes
NC_002008.4	8569	SNV	A	G	No	1		Homozygous	18747	18815	99.6386		13744	15439	13774	15486	0.470959	34.6492	29183	29260	289	291	1	1	no		No	1	ATP6:c.606A>G; ATP8:c.*563A>G; COX1:c.*1676A>G; COX2:c.*852A>G; COX3:c.-75A>G; ND3:c.-927A>G; ND4:c.-1632A>G; ND4L:c.-1342A>G; ND5:c.-3209A>G			ATP6:c.606A>G	No	No
NC_002008.4	8703	SNV	G	A	No	1		Homozygous	17638	17695	99.6779		13960	14068	13999	14091	0.498073	34.4373	28028	28090	289	287	1	1	no		No	1	ATP6:c.*59G>A; ATP8:c.*697G>A; COX1:c.*1810G>A; COX2:c.*986G>A; COX3:c.60G>A; ND3:c.-793G>A; ND4:c.-1498G>A; ND4L:c.-1208G>A; ND5:c.-3075G>A			COX3:c.60G>A	No	No
NC_002008.4	8736	SNV	T	C	No	1		Homozygous	17204	17264	99.6525		13546	13423	13586	13452	0.49772	35.0116	26969	27038	289	289	1	1	no		No	1	ATP6:c.*92T>C; ATP8:c.*730T>C; COX1:c.*1843T>C; COX2:c.*1019T>C; COX3:c.93T>C; ND3:c.-760T>C; ND4:c.-1465T>C; ND4L:c.-1175T>C; ND5:c.-3042T>C			COX3:c.93T>C	No	No
NC_002008.4	8760	SNV	A	G	No	1		Homozygous	16989	17049	99.6481		13564	12869	13607	12892	0.486854	34.7474	26433	26499	288	287	1	1	no		No	1	ATP6:c.*116A>G; ATP8:c.*754A>G; COX1:c.*1867A>G; COX2:c.*1043A>G; COX3:c.117A>G; ND3:c.-736A>G; ND4:c.-1441A>G; ND4L:c.-1151A>G; ND5:c.-3018A>G			COX3:c.117A>G	No	No
NC_002008.4	8764	SNV	G	T	No	1		Homozygous	17121	17173	99.6972		13534	13038	13585	13045	0.490667	35.4498	26572	26630	290	288	1	1	no		No	1	ATP6:c.*120G>T; ATP8:c.*758G>T; COX1:c.*1871G>T; COX2:c.*1047G>T; COX3:c.121G>T; ND3:c.-732G>T; ND4:c.-1437G>T; ND4L:c.-1147G>T; ND5:c.-3014G>T	NP_008477.4:p.Ala41Ser	NP_008477.4:p.Ala41Ser	COX3:c.121G>T	No	Yes
NC_002008.4	8807	SNV	G	A	No	1		Homozygous	16863	16912	99.7103		12992	12714	13008	12751	0.494593	34.5095	25706	25759	287	289	1	1	no		No	1	ATP6:c.*163G>A; ATP8:c.*801G>A; COX1:c.*1914G>A; COX2:c.*1090G>A; COX3:c.164G>A; ND3:c.-689G>A; ND4:c.-1394G>A; ND4L:c.-1104G>A; ND5:c.-2971G>A	NP_008477.4:p.Cys55Tyr	NP_008477.4:p.Cys55Tyr	COX3:c.164G>A	No	Yes
NC_002008.4	8817	SNV	A	G	No	1		Homozygous	16743	16813	99.5837		12816	12724	12866	12753	0.498199	34.7909	25540	25619	287	290	1	1	no		No	1	ATP6:c.*173A>G; ATP8:c.*811A>G; COX1:c.*1924A>G; COX2:c.*1100A>G; COX3:c.174A>G; ND3:c.-679A>G; ND4:c.-1384A>G; ND4L:c.-1094A>G; ND5:c.-2961A>G	NP_008477.4:p.*58Trp	NP_008477.4:p.*58Trp	COX3:c.174A>G	No	Yes
NC_002008.4	8877	SNV	A	G	No	1		Homozygous	17122	17195	99.5755		13385	13104	13436	13134	0.494696	34.9353	26489	26570	289	287	1	1	no		No	1	ATP6:c.*233A>G; ATP8:c.*871A>G; COX1:c.*1984A>G; COX2:c.*1160A>G; COX3:c.234A>G; ND3:c.-619A>G; ND4:c.-1324A>G; ND4L:c.-1034A>G; ND5:c.-2901A>G			COX3:c.234A>G	No	No
NC_002008.4	8991	SNV	A	G	No	1		Homozygous	16787	16840	99.6853		12907	12373	12942	12397	0.489438	34.768	25280	25339	290	289	1	1	no		No	1	ATP6:c.*347A>G; ATP8:c.*985A>G; COX2:c.*1274A>G; COX3:c.348A>G; ND3:c.-505A>G; ND4:c.-1210A>G; ND4L:c.-920A>G; ND5:c.-2787A>G	NP_008477.4:p.*116Trp	NP_008477.4:p.*116Trp	COX3:c.348A>G	No	Yes
NC_002008.4	9198	SNV	T	C	No	1		Homozygous	49166	49326	99.6756		45848	25603	45986	25647	0.358329	35.4257	71451	71633	290	290	0.999987	1	no		No	1	ATP6:c.*554T>C; ATP8:c.*1192T>C; COX2:c.*1481T>C; COX3:c.555T>C; CYTB:c.-4985T>C; ND3:c.-298T>C; ND4:c.-1003T>C; ND4L:c.-713T>C; ND5:c.-2580T>C			COX3:c.555T>C	No	No
NC_002008.4	9219	SNV	A	G	No	1		Homozygous	51966	52049	99.8405		47250	43769	47318	43804	0.480878	35.4544	91019	91122	288	289	1	1	no		No	1	ATP6:c.*575A>G; ATP8:c.*1213A>G; COX2:c.*1502A>G; COX3:c.576A>G; CYTB:c.-4964A>G; ND3:c.-277A>G; ND4:c.-982A>G; ND4L:c.-692A>G; ND5:c.-2559A>G			COX3:c.576A>G	No	No
NC_002008.4	9420	SNV	A	G	No	1		Homozygous	20709	20802	99.5529		15505	16138	15553	16189	0.489998	34.5021	31643	31742	289	289	0.999998	1	no		No	1	ATP6:c.*776A>G; ATP8:c.*1414A>G; COX2:c.*1703A>G; COX3:c.777A>G; CYTB:c.-4763A>G; ND3:c.-76A>G; ND4:c.-781A>G; ND4L:c.-491A>G; ND5:c.-2358A>G	NP_008477.4:p.*259Trp	NP_008477.4:p.*259Trp	COX3:c.777A>G	No	Yes
NC_002008.4	9825	SNV	G	A	No	1		Homozygous	21251	21294	99.7981		16266	15681	16283	15714	0.490844	35.2398	31947	31997	286	287	1	1	no		No	1	ATP6:c.*1181G>A; ATP8:c.*1819G>A; COX3:c.*399G>A; CYTB:c.-4358G>A; ND3:c.330G>A; ND4:c.-376G>A; ND4L:c.-86G>A; ND5:c.-1953G>A			ND3:c.330G>A	No	No
NC_002008.4	10257	SNV	G	A	No	1		Homozygous	24484	24610	99.488		19322	18515	19398	18573	0.489336	32.3901	37837	37971	291	290	1	1	no		No	1	ATP6:c.*1613G>A; COX3:c.*831G>A; CYTB:c.-3926G>A; ND3:c.*417G>A; ND4:c.57G>A; ND4L:c.*50G>A; ND5:c.-1521G>A			ND4:c.57G>A	No	No
NC_002008.4	10404	SNV	C	T	No	1		Homozygous	23795	23853	99.7568		18010	17840	18062	17852	0.497629	35.26	35850	35914	289	290	1	1	no		No	1	ATP6:c.*1760C>T; COX3:c.*978C>T; CYTB:c.-3779C>T; ND3:c.*564C>T; ND4:c.204C>T; ND4L:c.*197C>T; ND5:c.-1374C>T			ND4:c.204C>T	No	No
NC_002008.4	10440	SNV	T	C	No	1		Homozygous	23133	23218	99.6339		17796	17656	17838	17709	0.498025	34.8011	35452	35547	290	288	1	1	no		No	1	ATP6:c.*1796T>C; COX3:c.*1014T>C; CYTB:c.-3743T>C; ND3:c.*600T>C; ND4:c.240T>C; ND4L:c.*233T>C; ND5:c.-1338T>C			ND4:c.240T>C	No	No
NC_002008.4	10533	SNV	A	T	No	1		Homozygous	22937	22983	99.7999		16933	17983	16971	17993	0.484964	35.0145	34916	34964	290	290	1	1	no		No	1	ATP6:c.*1889A>T; COX3:c.*1107A>T; CYTB:c.-3650A>T; ND3:c.*693A>T; ND4:c.333A>T; ND4L:c.*326A>T; ND5:c.-1245A>T			ND4:c.333A>T	No	No
NC_002008.4	10542	SNV	A	G	No	1		Homozygous	22612	22676	99.7178		16581	17620	16618	17654	0.48481	35.3067	34201	34272	289	289	1	1	no		No	1	ATP6:c.*1898A>G; COX3:c.*1116A>G; CYTB:c.-3641A>G; ND3:c.*702A>G; ND4:c.342A>G; ND4L:c.*335A>G; ND5:c.-1236A>G			ND4:c.342A>G	No	No
NC_002008.4	10917	SNV	G	A	No	1		Homozygous	19657	19689	99.8375		15062	15234	15075	15256	0.497161	35.413	30296	30331	289	289	1	1	no		No	1	COX3:c.*1491G>A; CYTB:c.-3266G>A; ND3:c.*1077G>A; ND4:c.717G>A; ND4L:c.*710G>A; ND5:c.-861G>A			ND4:c.717G>A	No	No
NC_002008.4	10992	SNV	G	A	No	1		Homozygous	20161	20205	99.7822		15750	16016	15771	16047	0.495813	35.3444	31766	31818	289	288	1	1	no		No	1	COX3:c.*1566G>A; CYTB:c.-3191G>A; ND3:c.*1152G>A; ND4:c.792G>A; ND4L:c.*785G>A; ND5:c.-786G>A			ND4:c.792G>A	No	No
NC_002008.4	11176	SNV	C	T	No	1		Homozygous	18982	19039	99.7006		14840	14388	14888	14402	0.492268	35.3697	29228	29290	289	291	1	1	no		No	1	COX3:c.*1750C>T; CYTB:c.-3007C>T; ND3:c.*1336C>T; ND4:c.976C>T; ND4L:c.*969C>T; ND5:c.-602C>T			ND4:c.976C>T	No	No
NC_002008.4	11250	SNV	T	C	No	1		Homozygous	19874	19984	99.4496		15806	15022	15889	15059	0.487284	34.3654	30828	30948	290	288	1	1	no		No	1	COX3:c.*1824T>C; CYTB:c.-2933T>C; ND3:c.*1410T>C; ND4:c.1050T>C; ND4L:c.*1043T>C; ND5:c.-528T>C			ND4:c.1050T>C	No	No
NC_002008.4	11402	SNV	T	C	No	1		Homozygous	21340	21437	99.5475		16377	15874	16440	15928	0.492202	35.0925	32251	32368	289	290	1	1	no		No	1	COX3:c.*1976T>C; CYTB:c.-2781T>C; ND3:c.*1562T>C; ND4:c.1202T>C; ND4L:c.*1195T>C; ND5:c.-376T>C	NP_008480.1:p.Ile401Thr	NP_008480.1:p.Ile401Thr	ND4:c.1202T>C	No	Yes
NC_002008.4	11948	SNV	A	G	No	1		Homozygous	19363	19473	99.4351		14286	14652	14341	14723	0.493676	34.6671	28938	29064	288	289	1	1	no		No	1	CYTB:c.-2235A>G; ND4:c.*371A>G; ND4L:c.*1741A>G; ND5:c.171A>G; ND6:c.*1634T>C			ND5:c.171A>G	No	No
NC_002008.4	11963	SNV	C	T	No	1		Homozygous	19588	19628	99.7962		14767	14753	14800	14761	0.499763	35.1722	29520	29561	290	290	1	1	no		No	1	CYTB:c.-2220C>T; ND4:c.*386C>T; ND4L:c.*1756C>T; ND5:c.186C>T; ND6:c.*1619G>A			ND5:c.186C>T	No	No
NC_002008.4	12665	SNV	T	C	No	1		Homozygous	19378	19431	99.7272		14691	14819	14716	14853	0.497831	35.2453	29510	29569	291	287	1	1	no		No	1	CYTB:c.-1518T>C; ND4:c.*1088T>C; ND5:c.888T>C; ND6:c.*917A>G			ND5:c.888T>C	No	No
NC_002008.4	12788	SNV	T	C	No	1		Homozygous	19169	19241	99.6258		14754	14632	14793	14671	0.497924	34.6621	29386	29464	288	290	1	1	no		No	1	CYTB:c.-1395T>C; ND4:c.*1211T>C; ND5:c.1011T>C; ND6:c.*794A>G			ND5:c.1011T>C	No	No
NC_002008.4	12813	SNV	G	A	No	1		Homozygous	19288	19340	99.7311		14892	15025	14911	15060	0.497777	35.013	29917	29971	288	289	1	1	no		No	1	CYTB:c.-1370G>A; ND4:c.*1236G>A; ND5:c.1036G>A; ND6:c.*769C>T	NP_008481.4:p.Val346Ile	NP_008481.4:p.Val346Ile	ND5:c.1036G>A	No	Yes
NC_002008.4	13261	SNV	C	T	No	1		Homozygous	19751	19803	99.7374		15099	15026	15139	15042	0.498788	34.6475	30125	30181	290	289	1	1	no		No	1	CYTB:c.-922C>T; ND4:c.*1684C>T; ND5:c.1484C>T; ND6:c.*321G>A	NP_008481.4:p.Thr495Ile	NP_008481.4:p.Thr495Ile	ND5:c.1484C>T	No	Yes
NC_002008.4	13299	SNV	T	A	No	1		Homozygous	19709	19786	99.6108		15370	14726	15411	14766	0.489301	34.1296	30096	30177	290	290	1	1	no		No	1	CYTB:c.-884T>A; ND4:c.*1722T>A; ND5:c.1522T>A; ND6:c.*283A>T	NP_008481.4:p.Ser508Thr	NP_008481.4:p.Ser508Thr	ND5:c.1522T>A	No	Yes
NC_002008.4	13594	SNV	G	A	No	1		Homozygous	21101	21131	99.858		15852	16417	15869	16437	0.491245	35.3857	32269	32306	289	290	1	1	no		No	1	CYTB:c.-589G>A; ND5:c.1817G>A; ND6:c.516C>T	NP_008481.4:p.Gly606Glu	NP_008481.4:p.Gly606Glu	ND5:c.1817G>A	No	Yes
NC_002008.4	13618	SNV	A	G	No	1		Homozygous	20470	20566	99.5332		15455	15762	15513	15818	0.495083	34.9748	31217	31331	290	289	1	1	no		No	1	CYTB:c.-565A>G; ND5:c.*20A>G; ND6:c.492T>C			ND6:c.492T>C	No	No
NC_002008.4	13660	SNV	C	T	No	1		Homozygous	21163	21190	99.8726		16327	16987	16346	16996	0.490094	35.1545	33314	33342	288	290	1	1	no		No	1	CYTB:c.-523C>T; ND5:c.*62C>T; ND6:c.450G>A			ND6:c.450G>A	No	No
NC_002008.4	13708	SNV	C	T	No	1		Homozygous	20881	22055	94.6769		16268	17039	17233	17971	0.488426	35.2999	33307	35204	289	287	1	1	no		No	1	CYTB:c.-475C>T; ND5:c.*110C>T; ND6:c.402G>A			ND6:c.402G>A	No	No
NC_002008.4	13777	SNV	G	A	No	1		Homozygous	22624	22696	99.6828		17544	18809	17575	18858	0.482601	34.3216	36353	36433	288	289	1	1	no		No	1	CYTB:c.-406G>A; ND5:c.*179G>A; ND6:c.333C>T			ND6:c.333C>T	No	No
NC_002008.4	14543	SNV	T	C	No	1		Homozygous	16717	16751	99.797		12636	12211	12659	12228	0.491448	35.6309	24847	24887	290	289	1	1	no		No	1	CYTB:c.361T>C; ND5:c.*945T>C; ND6:c.-434A>G	NP_008483.1:p.Phe121Leu	NP_008483.1:p.Phe121Leu	CYTB:c.361T>C	No	Yes
NC_002008.4	14671	SNV	G	A	No	1		Homozygous	18680	18720	99.7863		14249	14318	14264	14348	0.498792	34.9934	28567	28612	290	290	0.999758	1	no		No	1	CYTB:c.489G>A; ND5:c.*1073G>A; ND6:c.-562C>T	NP_008483.1:p.Trp163*	NP_008483.1:p.Trp163*	CYTB:c.489G>A	No	Yes
NC_002008.4	14930	SNV	T	C	No	1		Homozygous	18132	18166	99.8128		13934	14283	13950	14305	0.493816	35.2992	28217	28255	287	290	1	1	no		No	1	CYTB:c.748T>C; ND5:c.*1332T>C; ND6:c.-821A>G			CYTB:c.748T>C	No	No
NC_002008.4	15214	SNV	G	A	No	1		Homozygous	17622	17690	99.6156		13343	13824	13377	13860	0.491147	33.438	27167	27237	289	289	1	1	no		No	1	CYTB:c.1032G>A; ND5:c.*1616G>A; ND6:c.-1105C>T			CYTB:c.1032G>A	No	No
NC_002008.4	15435	SNV	G	A	No	1		Homozygous	17152	17187	99.7964		13699	13302	13716	13325	0.492648	34.8552	27001	27041	288	289	1	1	no		No	1	CYTB:c.*113G>A; ND5:c.*1837G>A; ND6:c.-1326C>T				No	-
NC_002008.4	15526	SNV	C	T	No	1		Homozygous	17278	17322	99.746		13468	13511	13505	13525	0.499203	35.3165	26979	27030	288	288	1	1	no		No	1	CYTB:c.*204C>T; ND5:c.*1928C>T; ND6:c.-1417G>A				No	-
NC_002008.4	15595	SNV	C	T	No	1		Homozygous	16322	16339	99.896		12571	12222	12583	12227	0.492962	35.0934	24793	24810	290	289	1	1	no		No	1	CYTB:c.*273C>T; ND5:c.*1997C>T; ND6:c.-1486G>A				No	-
NC_002008.4	15612	SNV	T	C	No	1		Homozygous	16596	16656	99.6398		12783	12187	12829	12207	0.488066	35.0233	24970	25036	289	289	1	1	no		No	1	CYTB:c.*290T>C; ND6:c.-1503A>G				No	-
NC_002008.4	15632	SNV	C	T	No	1		Homozygous	16486	16525	99.764		13075	12169	13108	12178	0.482055	35.179	25244	25286	288	288	1	1	no		No	1	CYTB:c.*310C>T; ND6:c.-1523G>A				No	-
NC_002008.4	15639	SNV	T	G	No	1		Homozygous	16897	16946	99.7108		13421	12289	13460	12306	0.477985	35.2134	25710	25766	287	289	1	1	no		No	1	CYTB:c.*317T>G; ND6:c.-1530A>C				No	-
NC_002008.4	15643	SNV	A	G	No	1		Homozygous	16860	16900	99.7633		13561	12198	13582	12221	0.473543	35.427	25759	25803	288	288	1	1	no		No	1	CYTB:c.*321A>G; ND6:c.-1534T>C				No	-
NC_002008.4	15652	SNV	G	A	No	1		Homozygous	17364	17398	99.8046		13962	12689	13972	12715	0.476117	35.0491	26651	26687	291	289	1	1	no		No	1	CYTB:c.*330G>A; ND6:c.-1543C>T				No	-
NC_002008.4	15800	SNV	T	C	No	1		Homozygous	17775	17832	99.6803		12753	14603	12791	14625	0.466187	34.6258	27356	27416	287	288	1	1	no		No	1	CYTB:c.*478T>C; ND6:c.-1691A>G				No	-
NC_002008.4	15912	SNV	C	T	No	1		Homozygous	17640	17701	99.6554		14384	13537	14438	13550	0.484832	34.9563	27921	27988	289	288	1	1	no		No	1	CYTB:c.*590C>T; ND6:c.-1803G>A				No	-
NC_002008.4	15955	SNV	C	T	No	1		Homozygous	17494	17530	99.7946		14186	13253	14215	13264	0.482999	34.843	27439	27479	288	290	1	1	no		No	1	CYTB:c.*633C>T; ND6:c.-1846G>A				No	-
NC_002008.4	16003	SNV	A	G	No	1		Homozygous	17443	17511	99.6117		13417	13698	13459	13734	0.494818	34.9958	27115	27193	289	290	1	1	no		No	1	CYTB:c.*681A>G; ND6:c.-1894T>C				No	-
NC_002008.4	16083	SNV	A	G	No	1		Homozygous	17182	17246	99.6289		13291	13733	13327	13766	0.491822	34.1316	27024	27093	289	288	1	1	no		No	1	CYTB:c.*761A>G; ND6:c.-1974T>C				No	-
NC_002008.4	16128	SNV	G	A	No	1		Homozygous	13278	13300	99.8346		9742	10413	9750	10430	0.483354	34.7376	20155	20180	286	284	1	1	no		No	1	CYTB:c.*806G>A; ND6:c.-2019C>T				No	-
NC_002008.4	16158	SNV	A	G	No	1		Heterozygous	4210	11824	35.6055		2778	3117	8429	9218	0.471247	35.1767	5895	17647	257	256	0	1	no	3.53	No	1	CYTB:c.*836A>G; ND6:c.-2049T>C				No	-
NC_002008.4	16158	SNV	A	A	Yes	1		Heterozygous	7578	11824	64.09		5631	6083	8429	9218	0.480707	34.5523	11714	17647	298	300	0	1	no		No	1					No	-
NC_002008.4	16248	SNV	A	G	No	1		Heterozygous	6594	17696	37.2627		5478	4259	13921	12664	0.437404	34.9809	9737	26585	279	283	0	0.730417	no	16.22	No	1	CYTB:c.*926A>G; ND6:c.-2139T>C				No	-
NC_002008.4	16248	SNV	A	A	Yes	1		Heterozygous	11059	17696	62.4943		8419	8386	13921	12664	0.499018	32.4049	16805	26585	298	300	0	1	no		No	1					No	-
NC_002008.4	16378	SNV	G	A	No	1		Heterozygous	3395	8404	40.3974		1954	2289	4741	6198	0.460523	30.6533	4243	10939	213	212	0	1	no	-15.89	No	1	CYTB:c.*1056G>A; ND6:c.-2269C>T				No	-
NC_002008.4	16378	SNV	G	G	Yes	1		Heterozygous	4923	8404	58.5792		2725	3885	4741	6198	0.412254	34.2988	6610	10939	285	283	0	1	no		No	1					No	-
NC_002008.4	16398	SNV	A	G	No	1		Homozygous	5227	6300	82.9683		2071	3944	2773	4661	0.344306	33.5984	6015	7434	270	269	0	1	no		No	1	CYTB:c.*1076A>G; ND6:c.-2289T>C				No	-
NC_002008.4	16408	SNV	G	A	No	1		Homozygous	5835	6907	84.4795		2529	4347	3176	5079	0.367801	28.6571	6876	8255	259	265	0	1	no		No	1	CYTB:c.*1086G>A; ND6:c.-2299C>T				No	-
NC_002008.4	16418	SNV	A	G	No	1		Homozygous	6622	7567	87.5116		3157	4903	3779	5496	0.391687	33.8389	8060	9275	228	244	0	1	no		No	1	CYTB:c.*1096A>G; ND6:c.-2309T>C				No	-
NC_002008.4	16431	SNV	C	T	No	1		Homozygous	7961	8107	98.1991		4145	6060	4246	6125	0.406173	34.1222	10205	10371	222	235	0.488773	1	no		No	1	CYTB:c.*1109C>T; ND6:c.-2322G>A				No	-
NC_002008.4	16439	SNV	T	C	No	1		Homozygous	8688	8842	98.2583		4777	6571	4860	6656	0.420955	34.5688	11348	11516	233	251	0.988939	1	no		No	1	CYTB:c.*1117T>C; ND6:c.-2330A>G				No	-
NC_002008.4	16672	SNV	C	T	No	1		Homozygous	11771	12171	96.7135		7885	11770	8113	12159	0.40117	35.1813	19655	20272	278	267	1	1	no		No	1	CYTB:c.*1350C>T; ND6:c.-2563G>A				No	-
NC_002008.4	15814..15815	MNV	CT	TC	No	2		Homozygous	17326	17429	99.409		12453	14104	12518	14151	0.468916	35.2795	26558	26669	282	281	1	1	no	4.03	No	1	CYTB:c.*492_*493delinsTC; ND6:c.-1706_-1705delinsGA				No	-
NC_002008.4	2678^2679	Insertion	-	G	No	1		Homozygous	29209	30154	96.8661		22193	26251	22616	27114	0.458117	35.0682	48444	49730	284	284	0.901624	1	no		No	1	COX1:c.-2670dupG; COX2:c.-4355dupG; ND1:c.-68dupG; ND2:c.-1235dupG				No	-	2679
NC_002008.4	9911^9912	Insertion	-	TG	No	2		Homozygous	18360	19835	92.5637		13732	13323	14468	14556	0.492441	35.5418	27055	29024	267	269	1.59974e-07	1	no	17.87	No	1	ATP6:c.*1269_*1270dupGT; ATP8:c.*1907_*1908dupGT; COX3:c.*487_*488dupGT; CYTB:c.-4270_-4269dupGT; ND3:c.*73_*74dupGT; ND4:c.-288_-287dupGT; ND4L:c.3_4dupGT; ND5:c.-1865_-1864dupGT	NP_008479.1:p.Ser2fs	NP_008479.1:p.Ser2fs	ND4L:c.3_4dupGT	No	Yes	9914	9914: GT

## Sheet: No.2_Belle_Keeshond♀
Chromosome	Region	Type	Reference	Allele	Reference allele	Length	Linkage	Zygosity	Count	Coverage	Frequency	Probability	Forward read count	Reverse read count	Forward read coverage	Reverse read coverage	Forward/reverse balance	Average quality	Read count	Read coverage	# unique start positions	# unique end positions	Read position test probability	Read direction test probability	Hyper-allelic	BaseQRankSum	Homopolymer	Homopolymer length	Coding region change	Amino acid change	Amino acid change in longest transcript	Coding region change in longest transcript	Other variants within codon	Non-synonymous	Start by 3' rule	Symbols by 3' rule
NC_002008.4	1351	SNV	A	G	No	1		Homozygous	10643	10672	99.7283		8109	8452	8120	8473	0.489644	34.0719	16561	16593	288	289	1	1	no		No	1	COX1:c.-3998A>G; ND1:c.-1396A>G; ND2:c.-2563A>G				No	-
NC_002008.4	2683	SNV	G	A	No	1		Homozygous	21672	21728	99.7423		16681	19703	16721	19722	0.458471	34.486	36384	36443	288	288	1	1	no		No	1	COX1:c.-2666G>A; COX2:c.-4351G>A; ND1:c.-64G>A; ND2:c.-1231G>A				No	-
NC_002008.4	2962	SNV	C	T	No	1		Homozygous	9053	9074	99.7686		7159	7248	7178	7253	0.496911	35.4211	14407	14431	287	288	1	1	no		No	1	ATP8:c.-4841C>T; COX1:c.-2387C>T; COX2:c.-4072C>T; ND1:c.216C>T; ND2:c.-952C>T			ND1:c.216C>T	No	No
NC_002008.4	3196	SNV	T	C	No	1		Homozygous	8947	8970	99.7436		7135	7061	7151	7071	0.497394	34.8174	14196	14222	286	285	1	1	no		No	1	ATP6:c.-4768T>C; ATP8:c.-4607T>C; COX1:c.-2153T>C; COX2:c.-3838T>C; ND1:c.450T>C; ND2:c.-718T>C			ND1:c.450T>C	No	No
NC_002008.4	4303	SNV	A	G	No	1		Homozygous	24410	24492	99.6652		19090	19440	19134	19484	0.495458	35.1526	38530	38618	289	289	1	1	no		No	1	ATP6:c.-3661A>G; ATP8:c.-3500A>G; COX1:c.-1046A>G; COX2:c.-2731A>G; COX3:c.-4341A>G; ND1:c.*603A>G; ND2:c.390A>G			ND2:c.390A>G	No	No
NC_002008.4	4940	SNV	T	C	No	1		Homozygous	22591	22649	99.7439		17911	18406	17944	18443	0.493185	35.0826	36317	36387	291	290	1	1	no		No	1	ATP6:c.-3024T>C; ATP8:c.-2863T>C; COX1:c.-409T>C; COX2:c.-2094T>C; COX3:c.-3704T>C; ND1:c.*1240T>C; ND2:c.1027T>C; ND3:c.-4556T>C; ND4L:c.-4971T>C			ND2:c.1027T>C	No	No
NC_002008.4	5367	SNV	C	T	No	1		Homozygous	21591	21650	99.7275		16265	17044	16307	17066	0.488306	34.4131	33309	33373	289	290	1	1	no		No	1	ATP6:c.-2597C>T; ATP8:c.-2436C>T; COX1:c.19C>T; COX2:c.-1667C>T; COX3:c.-3277C>T; ND1:c.*1667C>T; ND2:c.*413C>T; ND3:c.-4129C>T; ND4:c.-4834C>T; ND4L:c.-4544C>T			COX1:c.19C>T	No	No
NC_002008.4	5444	SNV	T	C	No	1		Homozygous	21067	21128	99.7113		15928	16394	15961	16430	0.492791	34.8946	32322	32391	289	291	0.999998	1	no		No	1	ATP6:c.-2520T>C; ATP8:c.-2359T>C; COX1:c.96T>C; COX2:c.-1590T>C; COX3:c.-3200T>C; ND1:c.*1744T>C; ND2:c.*490T>C; ND3:c.-4052T>C; ND4:c.-4757T>C; ND4L:c.-4467T>C			COX1:c.96T>C	No	No
NC_002008.4	6065	SNV	A	G	No	1		Homozygous	20937	21020	99.6051		16668	16008	16720	16048	0.489901	34.8773	32676	32768	290	290	1	1	no		No	1	ATP6:c.-1899A>G; ATP8:c.-1738A>G; COX1:c.717A>G; COX2:c.-969A>G; COX3:c.-2579A>G; ND2:c.*1111A>G; ND3:c.-3431A>G; ND4:c.-4136A>G; ND4L:c.-3846A>G			COX1:c.717A>G	No	No
NC_002008.4	6401	SNV	C	T	No	1		Homozygous	24912	25023	99.5564		18801	19900	18852	19970	0.485801	32.3166	38701	38822	291	289	1	1	no		No	1	ATP6:c.-1563C>T; ATP8:c.-1402C>T; COX1:c.1053C>T; COX2:c.-633C>T; COX3:c.-2243C>T; ND2:c.*1447C>T; ND3:c.-3095C>T; ND4:c.-3800C>T; ND4L:c.-3510C>T			COX1:c.1053C>T	No	No
NC_002008.4	6554	SNV	T	C	No	1		Homozygous	21744	21820	99.6517		16703	16520	16739	16565	0.497246	35.05	33223	33304	290	290	1	1	no		No	1	ATP6:c.-1410T>C; ATP8:c.-1249T>C; COX1:c.1206T>C; COX2:c.-480T>C; COX3:c.-2090T>C; ND2:c.*1600T>C; ND3:c.-2942T>C; ND4:c.-3647T>C; ND4L:c.-3357T>C			COX1:c.1206T>C	No	No
NC_002008.4	7593	SNV	T	C	No	1		Homozygous	12759	12789	99.7654		9673	10347	9682	10372	0.483167	34.789	20020	20054	290	287	1	1	no		No	1	ATP6:c.-371T>C; ATP8:c.-210T>C; COX1:c.*700T>C; COX2:c.560T>C; COX3:c.-1051T>C; ND3:c.-1903T>C; ND4:c.-2608T>C; ND4L:c.-2318T>C; ND5:c.-4185T>C	NP_008474.4:p.Ile187Thr	NP_008474.4:p.Ile187Thr	COX2:c.560T>C	No	Yes
NC_002008.4	8281	SNV	T	C	No	1		Homozygous	12848	12902	99.5815		9958	9841	9994	9873	0.497045	34.7729	19799	19867	290	288	1	1	no		No	1	ATP6:c.318T>C; ATP8:c.*275T>C; COX1:c.*1388T>C; COX2:c.*564T>C; COX3:c.-363T>C; ND3:c.-1215T>C; ND4:c.-1920T>C; ND4L:c.-1630T>C; ND5:c.-3497T>C			ATP6:c.318T>C	No	No
NC_002008.4	8368	SNV	C	T	No	1		Homozygous	13468	13508	99.7039		11014	10288	11049	10295	0.482959	35.2536	21302	21344	287	288	1	1	no		No	1	ATP6:c.405C>T; ATP8:c.*362C>T; COX1:c.*1475C>T; COX2:c.*651C>T; COX3:c.-276C>T; ND3:c.-1128C>T; ND4:c.-1833C>T; ND4L:c.-1543C>T; ND5:c.-3410C>T			ATP6:c.405C>T	No	No
NC_002008.4	8807	SNV	G	A	No	1		Homozygous	12138	12178	99.6715		9415	9150	9433	9175	0.492863	34.5026	18565	18608	287	291	1	1	no		No	1	ATP6:c.*163G>A; ATP8:c.*801G>A; COX1:c.*1914G>A; COX2:c.*1090G>A; COX3:c.164G>A; ND3:c.-689G>A; ND4:c.-1394G>A; ND4L:c.-1104G>A; ND5:c.-2971G>A	NP_008477.4:p.Cys55Tyr	NP_008477.4:p.Cys55Tyr	COX3:c.164G>A	No	Yes
NC_002008.4	10611	SNV	A	T	No	1		Homozygous	12392	12433	99.6702		9257	9506	9295	9516	0.493365	34.7044	18763	18811	290	287	1	1	no		No	1	ATP6:c.*1967A>T; COX3:c.*1185A>T; CYTB:c.-3572A>T; ND3:c.*771A>T; ND4:c.411A>T; ND4L:c.*404A>T; ND5:c.-1167A>T			ND4:c.411A>T	No	No
NC_002008.4	10992	SNV	G	A	No	1		Homozygous	11434	11456	99.808		9102	9104	9113	9116	0.499945	35.3007	18206	18229	287	287	1	1	no		No	1	COX3:c.*1566G>A; CYTB:c.-3191G>A; ND3:c.*1152G>A; ND4:c.792G>A; ND4L:c.*785G>A; ND5:c.-786G>A			ND4:c.792G>A	No	No
NC_002008.4	13299	SNV	T	A	No	1		Homozygous	11815	11858	99.6374		9418	8900	9445	8916	0.485861	34.1102	18318	18361	289	287	1	1	no		No	1	CYTB:c.-884T>A; ND4:c.*1722T>A; ND5:c.1522T>A; ND6:c.*283A>T	NP_008481.4:p.Ser508Thr	NP_008481.4:p.Ser508Thr	ND5:c.1522T>A	No	Yes
NC_002008.4	14977	SNV	T	C	No	1		Homozygous	5222	5352	97.571		1253	4643	1318	4730	0.212517	33.5553	5896	6048	213	245	0.968194	1	no		No	1	CYTB:c.795T>C; ND5:c.*1379T>C; ND6:c.-868A>G			CYTB:c.795T>C	No	No
NC_002008.4	15214	SNV	G	A	No	1		Homozygous	11558	11601	99.6293		9232	9066	9261	9085	0.495464	33.1856	18298	18346	288	286	1	1	no		No	1	CYTB:c.1032G>A; ND5:c.*1616G>A; ND6:c.-1105C>T			CYTB:c.1032G>A	No	No
NC_002008.4	15620	SNV	T	C	No	1		Homozygous	11415	11460	99.6073		9297	8528	9324	8549	0.478429	34.9452	17825	17873	288	288	1	1	no		No	1	CYTB:c.*298T>C; ND6:c.-1511A>G				No	-
NC_002008.4	15627	SNV	A	G	No	1		Homozygous	11439	11477	99.6689		9214	8627	9240	8650	0.483549	35.1164	17841	17890	288	287	1	1	no		No	1	CYTB:c.*305A>G; ND6:c.-1518T>C				No	-
NC_002008.4	15639	SNV	T	A	No	1		Homozygous	11492	11510	99.8436		9343	8555	9351	8566	0.477986	35.2086	17898	17917	286	288	0.999998	1	no		No	1	CYTB:c.*317T>A; ND6:c.-1530A>T				No	-
NC_002008.4	15814	SNV	C	T	No	1		Homozygous	11572	11612	99.6555		8565	9515	8599	9523	0.473728	34.9861	18080	18122	289	288	1	1	no		No	1	CYTB:c.*492C>T; ND6:c.-1705G>A				No	-
NC_002008.4	16148	SNV	A	G	No	1		Homozygous	9241	11182	82.6417		6510	7705	7963	9129	0.457967	35.5921	14215	17092	280	282	0	1	no		No	1	CYTB:c.*826A>G; ND6:c.-2039T>C				No	-
NC_002008.4	16168	SNV	A	G	No	1		Heterozygous	4252	10767	39.491		3008	3204	7458	8842	0.484224	35.1178	6212	16300	288	279	0	1	no	1.33	No	1	CYTB:c.*846A>G; ND6:c.-2059T>C				No	-
NC_002008.4	16168	SNV	A	A	Yes	1		Heterozygous	6485	10767	60.2303		4437	5619	7458	8842	0.441229	34.9522	10056	16300	293	292	0	1	no		No	1					No	-
NC_002008.4	16178	SNV	A	G	No	1		Heterozygous	4538	10273	44.174		2859	3874	7144	8427	0.424625	35.5597	6733	15571	251	255	0	0.984654	no	11.82	No	1	CYTB:c.*856A>G; ND6:c.-2069T>C				No	-
NC_002008.4	16178	SNV	A	A	Yes	1		Heterozygous	5698	10273	55.4658		4272	4527	7144	8427	0.48551	33.2227	8799	15571	298	297	0	1	no		No	1					No	-
NC_002008.4	16228	SNV	G	A	No	1		Homozygous	7933	10205	77.7364		5972	5946	7442	7844	0.498909	32.5598	11918	15286	282	288	2.99538e-13	1	no		No	1	CYTB:c.*906G>A; ND6:c.-2119C>T				No	-
NC_002008.4	16398	SNV	A	G	No	1		Homozygous	5425	6252	86.7722		3038	4202	3442	4784	0.419613	34.0437	7240	8226	254	257	0	1	no		No	1	CYTB:c.*1076A>G; ND6:c.-2289T>C				No	-
NC_002008.4	16418	SNV	A	G	No	1		Homozygous	6745	6905	97.6828		4120	5313	4222	5423	0.436765	33.8344	9433	9645	248	253	0.25839	1	no		No	1	CYTB:c.*1096A>G; ND6:c.-2309T>C				No	-
NC_002008.4	16672	SNV	C	T	No	1		Homozygous	7827	7906	99.0008		5395	7823	5444	7896	0.408156	35.2807	13218	13340	271	261	1	1	no		No	1	CYTB:c.*1350C>T; ND6:c.-2563G>A				No	-
NC_002008.4	16660^16661	Insertion	-	CC	No	2		Homozygous	6442	8317	77.4558		4810	6416	5954	8286	0.42847	34.3278	11226	14240	259	255	0	1	no	10.51	No	1	CYTB:c.*1340_*1341dupCC; ND6:c.-2553_-2552dupGG				No	-	16660, 16663
NC_002008.4	2678^2679	Insertion	-	G	No	1		Homozygous	20478	21152	96.8135		15889	18556	16214	19180	0.461286	35.0502	34445	35394	284	284	0.938714	1	no		No	1	COX1:c.-2670dupG; COX2:c.-4355dupG; ND1:c.-68dupG; ND2:c.-1235dupG				No	-	2679
NC_002008.4	9911^9912	Insertion	-	TG	No	2		Homozygous	10707	11582	92.4452		8117	7888	8538	8620	0.492846	35.4958	16005	17158	267	266	0.000733813	1	no	13.56	No	1	ATP6:c.*1269_*1270dupGT; ATP8:c.*1907_*1908dupGT; COX3:c.*487_*488dupGT; CYTB:c.-4270_-4269dupGT; ND3:c.*73_*74dupGT; ND4:c.-288_-287dupGT; ND4L:c.3_4dupGT; ND5:c.-1865_-1864dupGT	NP_008479.1:p.Ser2fs	NP_008479.1:p.Ser2fs	ND4L:c.3_4dupGT	No	Yes	9914	9914: GT

## Sheet: No.3_Jasmine_Keeshond♀
Chromosome	Region	Type	Reference	Allele	Reference allele	Length	Linkage	Zygosity	Count	Coverage	Frequency	Probability	Forward read count	Reverse read count	Forward read coverage	Reverse read coverage	Forward/reverse balance	Average quality	Read count	Read coverage	# unique start positions	# unique end positions	Read position test probability	Read direction test probability	Hyper-allelic	BaseQRankSum	Homopolymer	Homopolymer length	Coding region change	Amino acid change	Amino acid change in longest transcript	Coding region change in longest transcript	Other variants within codon	Non-synonymous	Start by 3' rule	Symbols by 3' rule
NC_002008.4	14977	SNV	T	C	No	1		Homozygous	7780	7978	97.5182		1901	6856	2005	6987	0.217083	34.065	8757	8992	220	250	0.998366	1	no		No	1	CYTB:c.795T>C; ND5:c.*1379T>C; ND6:c.-868A>G			CYTB:c.795T>C	No	No
NC_002008.4	16398	SNV	A	G	No	1		Homozygous	7186	8204	87.5914		4121	5445	4649	6158	0.430797	34.2622	9566	10807	270	271	0	1	no		No	1	CYTB:c.*1076A>G; ND6:c.-2289T>C				No	-
NC_002008.4	16418	SNV	A	G	No	1		Homozygous	9096	9320	97.5966		5658	6952	5791	7117	0.448692	34.0484	12610	12908	257	267	0.494257	1	no		No	1	CYTB:c.*1096A>G; ND6:c.-2309T>C				No	-
NC_002008.4	16672	SNV	C	T	No	1		Homozygous	9696	9786	99.0803		6325	9693	6376	9779	0.394868	35.4854	16018	16155	266	262	1	1	no		No	1	CYTB:c.*1350C>T; ND6:c.-2563G>A				No	-
NC_002008.4	3196	SNV	T	C	No	1		Homozygous	10302	10325	99.7772		7990	8207	8001	8220	0.493301	35.1351	16197	16221	289	285	1	1	no		No	1	ATP6:c.-4768T>C; ATP8:c.-4607T>C; COX1:c.-2153T>C; COX2:c.-3838T>C; ND1:c.450T>C; ND2:c.-718T>C			ND1:c.450T>C	No	No
NC_002008.4	16660^16661	Insertion	-	CC	No	2		Homozygous	7907	10361	76.315		5576	7886	7023	10328	0.414203	34.6991	13462	17351	260	254	0	1	no	14.09	No	1	CYTB:c.*1340_*1341dupCC; ND6:c.-2553_-2552dupGG				No	-	16660, 16663
NC_002008.4	2962	SNV	C	T	No	1		Homozygous	11389	11403	99.8772		9011	8920	9023	8925	0.497462	35.5753	17931	17948	290	286	1	1	no		No	1	ATP8:c.-4841C>T; COX1:c.-2387C>T; COX2:c.-4072C>T; ND1:c.216C>T; ND2:c.-952C>T			ND1:c.216C>T	No	No
NC_002008.4	16178	SNV	A	G	No	1		Heterozygous	5081	12585	40.3735		3151	4239	8674	10130	0.426387	35.6839	7390	18804	265	266	0	0.950894	no	11.92	No	1	CYTB:c.*856A>G; ND6:c.-2069T>C				No	-
NC_002008.4	16178	SNV	A	A	Yes	1		Heterozygous	7472	12585	59.3723		5507	5875	8674	10130	0.483834	33.5054	11382	18804	298	295	0	1	no		No	1					No	-
NC_002008.4	16228	SNV	G	A	No	1		Homozygous	9461	12894	73.3752		7133	7039	9385	9892	0.496684	32.6029	14172	19277	280	286	0	1	no		No	1	CYTB:c.*906G>A; ND6:c.-2119C>T				No	-
NC_002008.4	1351	SNV	A	G	No	1		Homozygous	12868	12906	99.7056		9714	10136	9732	10160	0.48937	34.3643	19850	19892	290	289	1	1	no		No	1	COX1:c.-3998A>G; ND1:c.-1396A>G; ND2:c.-2563A>G				No	-
NC_002008.4	16168	SNV	A	G	No	1		Heterozygous	6268	13089	47.8875		4375	4773	8990	10479	0.478247	35.3682	9148	19469	288	281	0	1	no	3.27	No	1	CYTB:c.*846A>G; ND6:c.-2059T>C				No	-
NC_002008.4	16168	SNV	A	A	Yes	1		Heterozygous	6787	13089	51.8527		4603	5684	8990	10479	0.447458	34.8687	10287	19469	297	295	0	1	no		No	1					No	-
NC_002008.4	16148	SNV	A	G	No	1		Homozygous	10913	13443	81.1798		7516	8869	9383	10727	0.458712	35.7402	16385	20110	288	286	0	1	no		No	1	CYTB:c.*826A>G; ND6:c.-2039T>C				No	-
NC_002008.4	15214	SNV	G	A	No	1		Homozygous	14177	14228	99.6416		11175	11005	11209	11024	0.496168	33.5037	22180	22233	287	289	1	1	no		No	1	CYTB:c.1032G>A; ND5:c.*1616G>A; ND6:c.-1105C>T			CYTB:c.1032G>A	No	No
NC_002008.4	15639	SNV	T	A	No	1		Homozygous	14332	14354	99.8467		11485	10478	11494	10496	0.477075	35.4899	21963	21990	286	289	1	1	no		No	1	CYTB:c.*317T>A; ND6:c.-1530A>T				No	-
NC_002008.4	15627	SNV	A	G	No	1		Homozygous	14422	14465	99.7027		11295	10789	11330	10811	0.488544	35.4732	22084	22141	291	289	1	1	no		No	1	CYTB:c.*305A>G; ND6:c.-1518T>C				No	-
NC_002008.4	15620	SNV	T	C	No	1		Homozygous	14460	14485	99.8274		11478	10701	11492	10713	0.482483	35.1553	22179	22205	290	287	1	1	no		No	1	CYTB:c.*298T>C; ND6:c.-1511A>G				No	-
NC_002008.4	15814	SNV	C	T	No	1		Homozygous	14996	15052	99.628		10870	12253	10907	12276	0.470095	35.2283	23123	23183	290	290	1	1	no		No	1	CYTB:c.*492C>T; ND6:c.-1705G>A				No	-
NC_002008.4	8807	SNV	G	A	No	1		Homozygous	16515	16555	99.7584		12680	12132	12696	12162	0.488957	34.6992	24812	24858	287	290	1	1	no		No	1	ATP6:c.*163G>A; ATP8:c.*801G>A; COX1:c.*1914G>A; COX2:c.*1090G>A; COX3:c.164G>A; ND3:c.-689G>A; ND4:c.-1394G>A; ND4L:c.-1104G>A; ND5:c.-2971G>A	NP_008477.4:p.Cys55Tyr	NP_008477.4:p.Cys55Tyr	COX3:c.164G>A	No	Yes
NC_002008.4	7593	SNV	T	C	No	1		Homozygous	17466	17509	99.7544		13070	13939	13088	13971	0.483913	35.1343	27009	27059	290	289	1	1	no		No	1	ATP6:c.-371T>C; ATP8:c.-210T>C; COX1:c.*700T>C; COX2:c.560T>C; COX3:c.-1051T>C; ND3:c.-1903T>C; ND4:c.-2608T>C; ND4L:c.-2318T>C; ND5:c.-4185T>C	NP_008474.4:p.Ile187Thr	NP_008474.4:p.Ile187Thr	COX2:c.560T>C	No	Yes
NC_002008.4	9911^9912	Insertion	-	TG	No	2		Homozygous	16386	17708	92.5344		12268	11807	12898	12914	0.490426	35.7029	24075	25812	268	266	1.24941e-07	1	no	15.29	No	1	ATP6:c.*1269_*1270dupGT; ATP8:c.*1907_*1908dupGT; COX3:c.*487_*488dupGT; CYTB:c.-4270_-4269dupGT; ND3:c.*73_*74dupGT; ND4:c.-288_-287dupGT; ND4L:c.3_4dupGT; ND5:c.-1865_-1864dupGT	NP_008479.1:p.Ser2fs	NP_008479.1:p.Ser2fs	ND4L:c.3_4dupGT	No	Yes	9914	9914: GT
NC_002008.4	10992	SNV	G	A	No	1		Homozygous	17891	17906	99.9162		14173	14130	14178	14141	0.49924	35.4426	28303	28319	288	288	1	1	no		No	1	COX3:c.*1566G>A; CYTB:c.-3191G>A; ND3:c.*1152G>A; ND4:c.792G>A; ND4L:c.*785G>A; ND5:c.-786G>A			ND4:c.792G>A	No	No
NC_002008.4	13299	SNV	T	A	No	1		Homozygous	18349	18413	99.6524		14404	13765	14440	13798	0.488658	34.1868	28169	28238	291	288	1	1	no		No	1	CYTB:c.-884T>A; ND4:c.*1722T>A; ND5:c.1522T>A; ND6:c.*283A>T	NP_008481.4:p.Ser508Thr	NP_008481.4:p.Ser508Thr	ND5:c.1522T>A	No	Yes
NC_002008.4	8281	SNV	T	C	No	1		Homozygous	18453	18544	99.5093		14032	14062	14097	14111	0.499466	35.1225	28094	28208	290	290	0.999998	1	no		No	1	ATP6:c.318T>C; ATP8:c.*275T>C; COX1:c.*1388T>C; COX2:c.*564T>C; COX3:c.-363T>C; ND3:c.-1215T>C; ND4:c.-1920T>C; ND4L:c.-1630T>C; ND5:c.-3497T>C			ATP6:c.318T>C	No	No
NC_002008.4	8368	SNV	C	T	No	1		Homozygous	19079	19131	99.7282		15184	14325	15228	14341	0.485445	35.4316	29509	29569	287	291	1	1	no		No	1	ATP6:c.405C>T; ATP8:c.*362C>T; COX1:c.*1475C>T; COX2:c.*651C>T; COX3:c.-276C>T; ND3:c.-1128C>T; ND4:c.-1833C>T; ND4L:c.-1543C>T; ND5:c.-3410C>T			ATP6:c.405C>T	No	No
NC_002008.4	10611	SNV	A	T	No	1		Homozygous	19086	19133	99.7544		14074	14505	14107	14527	0.492459	34.9606	28579	28634	291	290	1	1	no		No	1	ATP6:c.*1967A>T; COX3:c.*1185A>T; CYTB:c.-3572A>T; ND3:c.*771A>T; ND4:c.411A>T; ND4L:c.*404A>T; ND5:c.-1167A>T			ND4:c.411A>T	No	No
NC_002008.4	2678^2679	Insertion	-	G	No	1		Homozygous	23520	24249	96.9937		17906	21248	18258	21924	0.457322	35.278	39154	40182	284	283	0.99534	1	no		No	1	COX1:c.-2670dupG; COX2:c.-4355dupG; ND1:c.-68dupG; ND2:c.-1235dupG				No	-	2679
NC_002008.4	2683	SNV	G	A	No	1		Homozygous	24924	24968	99.8238		18834	22568	18869	22579	0.454906	34.5658	41402	41448	289	288	1	1	no		No	1	COX1:c.-2666G>A; COX2:c.-4351G>A; ND1:c.-64G>A; ND2:c.-1231G>A				No	-
NC_002008.4	5444	SNV	T	C	No	1		Homozygous	27248	27322	99.7292		20606	20787	20635	20841	0.497814	35.1643	41393	41476	289	291	0.999976	1	no		No	1	ATP6:c.-2520T>C; ATP8:c.-2359T>C; COX1:c.96T>C; COX2:c.-1590T>C; COX3:c.-3200T>C; ND1:c.*1744T>C; ND2:c.*490T>C; ND3:c.-4052T>C; ND4:c.-4757T>C; ND4L:c.-4467T>C			COX1:c.96T>C	No	No
NC_002008.4	5367	SNV	C	T	No	1		Homozygous	27310	27360	99.8173		20467	21280	20499	21304	0.490263	34.6154	41747	41803	289	290	1	1	no		No	1	ATP6:c.-2597C>T; ATP8:c.-2436C>T; COX1:c.19C>T; COX2:c.-1667C>T; COX3:c.-3277C>T; ND1:c.*1667C>T; ND2:c.*413C>T; ND3:c.-4129C>T; ND4:c.-4834C>T; ND4L:c.-4544C>T			COX1:c.19C>T	No	No
NC_002008.4	6065	SNV	A	G	No	1		Homozygous	27583	27687	99.6244		21438	21037	21501	21096	0.49528	35.1048	42475	42597	291	289	0.999998	1	no		No	1	ATP6:c.-1899A>G; ATP8:c.-1738A>G; COX1:c.717A>G; COX2:c.-969A>G; COX3:c.-2579A>G; ND2:c.*1111A>G; ND3:c.-3431A>G; ND4:c.-4136A>G; ND4L:c.-3846A>G			COX1:c.717A>G	No	No
NC_002008.4	6554	SNV	T	C	No	1		Homozygous	28782	28864	99.7159		21676	21585	21720	21633	0.498948	35.3414	43261	43353	290	289	0.999998	1	no		No	1	ATP6:c.-1410T>C; ATP8:c.-1249T>C; COX1:c.1206T>C; COX2:c.-480T>C; COX3:c.-2090T>C; ND2:c.*1600T>C; ND3:c.-2942T>C; ND4:c.-3647T>C; ND4L:c.-3357T>C			COX1:c.1206T>C	No	No
NC_002008.4	4940	SNV	T	C	No	1		Homozygous	31027	31078	99.8359		24163	25380	24196	25407	0.487718	35.3893	49543	49603	291	290	1	1	no		No	1	ATP6:c.-3024T>C; ATP8:c.-2863T>C; COX1:c.-409T>C; COX2:c.-2094T>C; COX3:c.-3704T>C; ND1:c.*1240T>C; ND2:c.1027T>C; ND3:c.-4556T>C; ND4L:c.-4971T>C			ND2:c.1027T>C	No	No
NC_002008.4	6401	SNV	C	T	No	1		Homozygous	32425	32550	99.616		24426	25378	24479	25465	0.490443	32.5621	49804	49944	290	292	1	1	no		No	1	ATP6:c.-1563C>T; ATP8:c.-1402C>T; COX1:c.1053C>T; COX2:c.-633C>T; COX3:c.-2243C>T; ND2:c.*1447C>T; ND3:c.-3095C>T; ND4:c.-3800C>T; ND4L:c.-3510C>T			COX1:c.1053C>T	No	No
NC_002008.4	4303	SNV	A	G	No	1		Homozygous	33248	33320	99.7839		25564	26063	25606	26105	0.495167	35.4509	51627	51711	289	289	1	1	no		No	1	ATP6:c.-3661A>G; ATP8:c.-3500A>G; COX1:c.-1046A>G; COX2:c.-2731A>G; COX3:c.-4341A>G; ND1:c.*603A>G; ND2:c.390A>G			ND2:c.390A>G	No	No

## Sheet: No.4_Kuri_ShibaInu♀
Chromosome	Region	Type	Reference	Allele	Reference allele	Length	Linkage	Zygosity	Count	Coverage	Frequency	Probability	Forward read count	Reverse read count	Forward read coverage	Reverse read coverage	Forward/reverse balance	Average quality	Read count	Read coverage	# unique start positions	# unique end positions	Read position test probability	Read direction test probability	Hyper-allelic	BaseQRankSum	Homopolymer	Homopolymer length	Coding region change	Amino acid change	Amino acid change in longest transcript	Coding region change in longest transcript	Other variants within codon	Non-synonymous	Start by 3' rule	Symbols by 3' rule
NC_002008.4	16	SNV	T	C	No	1		Homozygous	6287	6300	99.7937		6285	3658	6294	3663	0.367897	33.1465	9943	9957	222	214	0.985652	1	no		No	1	ND1:c.-2731T>C; ND2:c.-3898T>C				No	-
NC_002008.4	16408	SNV	G	A	No	1		Homozygous	7495	9332	80.315		3810	5545	5065	7009	0.407269	29.6426	9355	12074	281	277	0	1	no		No	1	CYTB:c.*1086G>A; ND6:c.-2299C>T				No	-
NC_002008.4	16398	SNV	A	G	No	1		Homozygous	6518	9402	69.3257		3127	4822	5058	7093	0.393383	34.1451	7949	12151	276	273	0	1	no	6.09	No	1	CYTB:c.*1076A>G; ND6:c.-2289T>C				No	-
NC_002008.4	16418	SNV	A	G	No	1		Homozygous	8385	9494	88.3189		4530	6248	5273	7077	0.420301	34.2865	10778	12350	276	278	0	1	no		No	1	CYTB:c.*1096A>G; ND6:c.-2309T>C				No	-
NC_002008.4	16431	SNV	C	T	No	1		Homozygous	9472	9639	98.2675		5340	7239	5443	7338	0.424517	34.3198	12579	12781	271	273	1	1	no		No	1	CYTB:c.*1109C>T; ND6:c.-2322G>A				No	-
NC_002008.4	16368	SNV	G	A	No	1		Heterozygous	4920	10123	48.6022		2650	3609	6202	7834	0.42339	31.3955	6259	14036	279	284	0	1	no	-18.74	No	1	CYTB:c.*1046G>A; ND6:c.-2259C>T				No	-
NC_002008.4	16368	SNV	G	G	Yes	1		Heterozygous	5149	10123	50.8644		3526	4196	6202	7834	0.456617	34.9549	7722	14036	280	278	0	1	no		No	1					No	-
NC_002008.4	16439	SNV	T	C	No	1		Homozygous	10173	10326	98.5183		5958	7754	6031	7856	0.43451	34.652	13712	13887	281	283	1	1	no		No	1	CYTB:c.*1117T>C; ND6:c.-2330A>G				No	-
NC_002008.4	3406	SNV	C	T	No	1		Homozygous	10630	10665	99.6718		8472	7617	8498	7634	0.473429	34.5781	16089	16132	289	288	1	1	no		No	1	ATP6:c.-4558C>T; ATP8:c.-4397C>T; COX1:c.-1943C>T; COX2:c.-3628C>T; ND1:c.660C>T; ND2:c.-508C>T			ND1:c.660C>T	No	No
NC_002008.4	3598	SNV	G	A	No	1		Homozygous	11092	11115	99.7931		8371	8486	8379	8502	0.496589	35.3866	16857	16881	288	286	1	1	no		No	1	ATP6:c.-4366G>A; ATP8:c.-4205G>A; COX1:c.-1751G>A; COX2:c.-3436G>A; ND1:c.852G>A; ND2:c.-316G>A			ND1:c.852G>A	No	No
NC_002008.4	3469	SNV	G	A	No	1		Homozygous	11345	11360	99.868		8791	8548	8792	8562	0.492993	35.3814	17339	17354	287	288	1	1	no		No	1	ATP6:c.-4495G>A; ATP8:c.-4334G>A; COX1:c.-1880G>A; COX2:c.-3565G>A; ND1:c.723G>A; ND2:c.-445G>A			ND1:c.723G>A	No	No
NC_002008.4	3494	SNV	T	C	No	1		Homozygous	11614	11662	99.5884		9052	8971	9090	9008	0.497753	35.5269	18023	18098	289	289	1	1	no		No	1	ATP6:c.-4470T>C; ATP8:c.-4309T>C; COX1:c.-1855T>C; COX2:c.-3540T>C; ND1:c.748T>C; ND2:c.-420T>C	NP_008471.1:p.Phe250Leu	NP_008471.1:p.Phe250Leu	ND1:c.748T>C	No	Yes
NC_002008.4	3196	SNV	T	C	No	1		Homozygous	11672	11699	99.7692		9103	9226	9114	9245	0.496645	34.8382	18329	18359	286	288	1	1	no		No	1	ATP6:c.-4768T>C; ATP8:c.-4607T>C; COX1:c.-2153T>C; COX2:c.-3838T>C; ND1:c.450T>C; ND2:c.-718T>C			ND1:c.450T>C	No	No
NC_002008.4	16671	SNV	T	C	No	1		Homozygous	12054	12096	99.6528		8104	12053	8123	12095	0.402044	35.0149	20157	20218	279	270	1	1	no		No	1	CYTB:c.*1349T>C; ND6:c.-2562A>G				No	-
NC_002008.4	16208	SNV	A	G	No	1		Heterozygous	4700	12294	38.23		2825	3527	8221	8947	0.444742	35.3557	6352	17168	273	278	0	0.986477	no	14.91	No	1	CYTB:c.*886A>G; ND6:c.-2099T>C				No	-
NC_002008.4	16208	SNV	A	A	Yes	1		Heterozygous	7567	12294	61.5503		5381	5408	8221	8947	0.498749	32.5795	10789	17168	299	300	0	1	no		No	1					No	-
NC_002008.4	2962	SNV	C	T	No	1		Homozygous	12632	12662	99.7631		9890	9816	9917	9824	0.498122	35.3647	19706	19741	289	289	1	1	no		No	1	ATP8:c.-4841C>T; COX1:c.-2387C>T; COX2:c.-4072C>T; ND1:c.216C>T; ND2:c.-952C>T			ND1:c.216C>T	No	No
NC_002008.4	16188	SNV	G	A	No	1		Heterozygous	7961	13066	60.9291		5190	6203	9013	9717	0.455543	35.1001	11393	18730	276	269	0	1	no	1.62	No	1	CYTB:c.*866G>A; ND6:c.-2079C>T				No	-
NC_002008.4	16188	SNV	G	G	Yes	1		Heterozygous	5068	13066	38.7877		3803	3495	9013	9717	0.478898	35.0049	7298	18730	290	294	0	0.815819	no		No	1					No	-
NC_002008.4	1454	SNV	G	A	No	1		Homozygous	13246	13266	99.8492		9803	9745	9809	9760	0.498516	34.806	19548	19569	288	288	1	1	no		No	1	COX1:c.-3895G>A; ND1:c.-1293G>A; ND2:c.-2460G>A				No	-
NC_002008.4	557	SNV	A	G	No	1		Homozygous	13556	13616	99.5593		10083	10764	10117	10800	0.483667	34.4236	20847	20917	290	289	1	1	no		No	1	COX1:c.-4792A>G; ND1:c.-2190A>G; ND2:c.-3357A>G				No	-
NC_002008.4	16268	SNV	A	G	No	1		Heterozygous	8115	13987	58.0182		5777	6056	10171	10024	0.488211	35.0892	11833	20195	275	281	0	1	no	20.74	No	1	CYTB:c.*946A>G; ND6:c.-2159T>C				No	-
NC_002008.4	16268	SNV	A	A	Yes	1		Heterozygous	5823	13987	41.6315		4378	3934	10171	10024	0.473292	31.4563	8312	20195	293	300	0	1	no		No	1					No	-
NC_002008.4	1709	SNV	G	A	No	1		Homozygous	14872	14897	99.8322		11685	11034	11701	11049	0.485673	35.7298	22719	22750	289	289	1	1	no		No	1	COX1:c.-3640G>A; ND1:c.-1038G>A; ND2:c.-2205G>A				No	-
NC_002008.4	16168	SNV	A	G	No	1		Heterozygous	5796	14987	38.6735		3920	4497	10685	11704	0.465724	35.5704	8417	22389	274	274	0	1	no	6.91	No	1	CYTB:c.*846A>G; ND6:c.-2059T>C				No	-
NC_002008.4	16168	SNV	A	A	Yes	1		Heterozygous	9165	14987	61.153		6755	7191	10685	11704	0.484368	34.4863	13946	22389	299	302	4.23194e-08	1	no		No	1					No	-
NC_002008.4	381	SNV	T	A	No	1		Homozygous	15012	15042	99.8006		10808	11455	10819	11478	0.485469	35.5756	22263	22297	287	290	1	1	no		No	1	COX1:c.-4968T>A; ND1:c.-2366T>A; ND2:c.-3533T>A				No	-
NC_002008.4	8991	SNV	A	G	No	1		Homozygous	15161	15206	99.7041		11479	11070	11507	11093	0.490931	34.8042	22549	22600	289	290	1	1	no		No	1	ATP6:c.*347A>G; ATP8:c.*985A>G; COX2:c.*1274A>G; COX3:c.348A>G; ND3:c.-505A>G; ND4:c.-1210A>G; ND4L:c.-920A>G; ND5:c.-2787A>G	NP_008477.4:p.*116Trp	NP_008477.4:p.*116Trp	COX3:c.348A>G	No	Yes
NC_002008.4	15372	SNV	G	A	No	1		Homozygous	15367	15399	99.7922		11834	11465	11848	11487	0.492081	34.851	23299	23335	288	289	1	1	no		No	1	CYTB:c.*50G>A; ND5:c.*1774G>A; ND6:c.-1263C>T				No	-
NC_002008.4	1756	SNV	C	T	No	1		Homozygous	15471	15497	99.8322		11828	11580	11849	11589	0.494703	34.528	23408	23438	287	291	1	1	no		No	1	COX1:c.-3593C>T; ND1:c.-991C>T; ND2:c.-2158C>T				No	-
NC_002008.4	8760	SNV	A	G	No	1		Homozygous	15490	15544	99.6526		12380	11350	12418	11374	0.478298	34.8119	23730	23792	288	288	0.999998	1	no		No	1	ATP6:c.*116A>G; ATP8:c.*754A>G; COX1:c.*1867A>G; COX2:c.*1043A>G; COX3:c.117A>G; ND3:c.-736A>G; ND4:c.-1441A>G; ND4L:c.-1151A>G; ND5:c.-3018A>G			COX3:c.117A>G	No	No
NC_002008.4	1748	SNV	T	C	No	1		Homozygous	15617	15661	99.719		11996	11685	12022	11712	0.493434	35.4914	23681	23734	290	289	1	1	no		No	1	COX1:c.-3601T>C; ND1:c.-999T>C; ND2:c.-2166T>C				No	-
NC_002008.4	8764	SNV	G	T	No	1		Homozygous	15650	15692	99.7323		12397	11561	12436	11568	0.482553	35.4845	23958	24004	290	287	1	1	no		No	1	ATP6:c.*120G>T; ATP8:c.*758G>T; COX1:c.*1871G>T; COX2:c.*1047G>T; COX3:c.121G>T; ND3:c.-732G>T; ND4:c.-1437G>T; ND4L:c.-1147G>T; ND5:c.-3014G>T	NP_008477.4:p.Ala41Ser	NP_008477.4:p.Ala41Ser	COX3:c.121G>T	No	Yes
NC_002008.4	8807	SNV	G	A	No	1		Homozygous	15730	15770	99.7464		12235	11525	12253	11553	0.485059	34.5744	23760	23806	288	288	1	1	no		No	1	ATP6:c.*163G>A; ATP8:c.*801G>A; COX1:c.*1914G>A; COX2:c.*1090G>A; COX3:c.164G>A; ND3:c.-689G>A; ND4:c.-1394G>A; ND4L:c.-1104G>A; ND5:c.-2971G>A	NP_008477.4:p.Cys55Tyr	NP_008477.4:p.Cys55Tyr	COX3:c.164G>A	No	Yes
NC_002008.4	8703	SNV	G	A	No	1		Homozygous	15916	15960	99.7243		12553	12479	12583	12500	0.498522	34.5952	25032	25083	290	289	1	1	no		No	1	ATP6:c.*59G>A; ATP8:c.*697G>A; COX1:c.*1810G>A; COX2:c.*986G>A; COX3:c.60G>A; ND3:c.-793G>A; ND4:c.-1498G>A; ND4L:c.-1208G>A; ND5:c.-3075G>A			COX3:c.60G>A	No	No
NC_002008.4	8877	SNV	A	G	No	1		Homozygous	15574	16074	96.8894		12070	11809	12432	12188	0.494535	34.9165	23879	24620	289	288	1	1	no		No	1	ATP6:c.*233A>G; ATP8:c.*871A>G; COX1:c.*1984A>G; COX2:c.*1160A>G; COX3:c.234A>G; ND3:c.-619A>G; ND4:c.-1324A>G; ND4L:c.-1034A>G; ND5:c.-2901A>G			COX3:c.234A>G	No	No
NC_002008.4	1204	SNV	T	C	No	1		Homozygous	16081	16119	99.7643		12491	12181	12508	12203	0.493718	35.1808	24672	24711	288	288	1	1	no		No	1	COX1:c.-4145T>C; ND1:c.-1543T>C; ND2:c.-2710T>C				No	-
NC_002008.4	15214	SNV	G	A	No	1		Homozygous	16072	16141	99.5725		12261	12393	12298	12429	0.497323	33.3883	24654	24727	289	290	1	1	no		No	1	CYTB:c.1032G>A; ND5:c.*1616G>A; ND6:c.-1105C>T			CYTB:c.1032G>A	No	No
NC_002008.4	15611	SNV	T	C	No	1		Homozygous	16336	16363	99.835		12470	12337	12489	12347	0.497319	35.6822	24807	24836	288	288	1	1	no		No	1	CYTB:c.*289T>C; ND6:c.-1502A>G				No	-
NC_002008.4	15185	SNV	T	C	No	1		Homozygous	16504	16526	99.8669		12448	12970	12454	12987	0.489732	35.515	25418	25441	290	289	1	1	no		No	1	CYTB:c.1003T>C; ND5:c.*1587T>C; ND6:c.-1076A>G			CYTB:c.1003T>C	No	No
NC_002008.4	15814	SNV	C	T	No	1		Homozygous	16617	16655	99.7718		12281	13268	12316	13275	0.480684	35.0517	25549	25591	291	290	1	1	no		No	1	CYTB:c.*492C>T; ND6:c.-1705G>A				No	-
NC_002008.4	15435	SNV	G	A	No	1		Homozygous	16674	16707	99.8025		13197	12810	13205	12840	0.49256	34.952	26007	26045	289	288	1	1	no		No	1	CYTB:c.*113G>A; ND5:c.*1837G>A; ND6:c.-1326C>T				No	-
NC_002008.4	15639	SNV	T	G	No	1		Homozygous	16573	16720	99.1208		13071	12398	13184	12482	0.486788	35.1148	25469	25666	288	288	1	1	no		No	1	CYTB:c.*317T>G; ND6:c.-1530A>C				No	-
NC_002008.4	15800	SNV	T	C	No	1		Homozygous	16642	16735	99.4443		12191	13291	12253	13325	0.478416	34.7888	25482	25578	289	291	1	1	no		No	1	CYTB:c.*478T>C; ND6:c.-1691A>G				No	-
NC_002008.4	12272	SNV	T	C	No	1		Homozygous	16339	16747	97.5637		12508	12206	12815	12506	0.49389	35.2777	24714	25321	288	289	1	1	no		No	1	CYTB:c.-1911T>C; ND4:c.*695T>C; ND5:c.495T>C; ND6:c.*1310A>G			ND5:c.495T>C	No	No
NC_002008.4	15526	SNV	C	T	No	1		Homozygous	16797	16825	99.8336		12833	13019	12856	13026	0.496403	35.4503	25852	25882	289	288	1	1	no		No	1	CYTB:c.*204C>T; ND5:c.*1928C>T; ND6:c.-1417G>A				No	-
NC_002008.4	15650	SNV	T	C	No	1		Homozygous	16828	16886	99.6565		13275	12543	13309	12575	0.485824	35.0368	25818	25884	288	289	0.999998	1	no		No	1	CYTB:c.*328T>C; ND6:c.-1541A>G				No	-
NC_002008.4	15508	SNV	C	T	No	1		Homozygous	16844	16890	99.7276		12814	13301	12838	13329	0.490676	34.3392	26115	26167	289	289	1	1	no		No	1	CYTB:c.*186C>T; ND5:c.*1910C>T; ND6:c.-1399G>A				No	-
NC_002008.4	12813	SNV	G	A	No	1		Homozygous	16885	16926	99.7578		13095	13022	13102	13058	0.498602	35.0374	26117	26160	287	288	1	1	no		No	1	CYTB:c.-1370G>A; ND4:c.*1236G>A; ND5:c.1036G>A; ND6:c.*769C>T	NP_008481.4:p.Val346Ile	NP_008481.4:p.Val346Ile	ND5:c.1036G>A	No	Yes
NC_002008.4	7058	SNV	T	C	No	1		Homozygous	16539	16947	97.5925		12456	12583	12743	12895	0.497464	35.6341	25039	25638	289	289	1	1	no		No	1	ATP6:c.-906T>C; ATP8:c.-745T>C; COX1:c.*165T>C; COX2:c.25T>C; COX3:c.-1586T>C; ND3:c.-2438T>C; ND4:c.-3143T>C; ND4L:c.-2853T>C; ND5:c.-4720T>C			COX2:c.25T>C	No	No
NC_002008.4	12788	SNV	T	C	No	1		Homozygous	16934	17005	99.5825		13099	12803	13150	12830	0.494286	34.7072	25902	25980	288	289	1	1	no		No	1	CYTB:c.-1395T>C; ND4:c.*1211T>C; ND5:c.1011T>C; ND6:c.*794A>G			ND5:c.1011T>C	No	No
NC_002008.4	12330	SNV	A	G	No	1		Homozygous	16582	17018	97.438		12763	12806	13088	13138	0.499159	35.3442	25569	26226	290	289	1	1	no		No	1	CYTB:c.-1853A>G; ND4:c.*753A>G; ND5:c.553A>G; ND6:c.*1252T>C	NP_008481.4:p.Thr185Ala	NP_008481.4:p.Thr185Ala	ND5:c.553A>G	No	Yes
NC_002008.4	8281	SNV	T	C	No	1		Homozygous	17104	17191	99.4939		13003	13118	13058	13167	0.497799	34.9279	26121	26225	290	287	1	1	no		No	1	ATP6:c.318T>C; ATP8:c.*275T>C; COX1:c.*1388T>C; COX2:c.*564T>C; COX3:c.-363T>C; ND3:c.-1215T>C; ND4:c.-1920T>C; ND4L:c.-1630T>C; ND5:c.-3497T>C			ATP6:c.318T>C	No	No
NC_002008.4	8425	SNV	G	A	No	1		Homozygous	17163	17194	99.8197		13329	12842	13339	12866	0.490696	35.087	26171	26205	290	288	1	1	no		No	1	ATP6:c.462G>A; ATP8:c.*419G>A; COX1:c.*1532G>A; COX2:c.*708G>A; COX3:c.-219G>A; ND3:c.-1071G>A; ND4:c.-1776G>A; ND4L:c.-1486G>A; ND5:c.-3353G>A	NP_008476.1:p.Met154Ile	NP_008476.1:p.Met154Ile	ATP6:c.462G>A	No	Yes
NC_002008.4	8323	SNV	A	G	No	1		Homozygous	17141	17197	99.6744		13302	13002	13349	13018	0.494297	35.3696	26304	26367	289	288	1	1	no		No	1	ATP6:c.360A>G; ATP8:c.*317A>G; COX1:c.*1430A>G; COX2:c.*606A>G; COX3:c.-321A>G; ND3:c.-1173A>G; ND4:c.-1878A>G; ND4L:c.-1588A>G; ND5:c.-3455A>G			ATP6:c.360A>G	No	No
NC_002008.4	14608	SNV	A	G	No	1		Homozygous	17127	17223	99.4426		12918	13342	12977	13400	0.491927	34.5282	26260	26377	290	290	0.999999	1	no		No	1	CYTB:c.426A>G; ND5:c.*1010A>G; ND6:c.-499T>C			CYTB:c.426A>G	No	No
NC_002008.4	12122	SNV	C	T	No	1		Homozygous	16831	17285	97.3734		12123	13264	12445	13605	0.477528	35.433	25387	26050	290	289	1	1	no		No	1	CYTB:c.-2061C>T; ND4:c.*545C>T; ND4L:c.*1915C>T; ND5:c.345C>T; ND6:c.*1460G>A			ND5:c.345C>T	No	No
NC_002008.4	14692	SNV	G	A	No	1		Homozygous	17349	17368	99.8906		13377	13082	13383	13098	0.494425	35.8172	26459	26481	290	290	1	1	no		No	1	CYTB:c.510G>A; ND5:c.*1094G>A; ND6:c.-583C>T			CYTB:c.510G>A	No	No
NC_002008.4	12346	SNV	T	A	No	1		Homozygous	17023	17473	97.4246		13394	12956	13719	13297	0.491689	34.9828	26350	27016	288	291	1	1	no		No	1	CYTB:c.-1837T>A; ND4:c.*769T>A; ND5:c.569T>A; ND6:c.*1236A>T	NP_008481.4:p.Leu190Gln	NP_008481.4:p.Leu190Gln	ND5:c.569T>A	No	Yes
NC_002008.4	14647	SNV	T	C	No	1		Homozygous	17478	17518	99.7717		13452	13243	13470	13269	0.496085	35.0033	26695	26739	289	290	0.999932	1	no		No	1	CYTB:c.465T>C; ND5:c.*1049T>C; ND6:c.-538A>G			CYTB:c.465T>C	No	No
NC_002008.4	9708	SNV	C	T	No	1		Homozygous	17103	17550	97.453		12909	12542	13252	12853	0.49279	34.8598	25451	26105	289	287	1	1	no		No	1	ATP6:c.*1064C>T; ATP8:c.*1702C>T; COX2:c.*1991C>T; COX3:c.*282C>T; CYTB:c.-4475C>T; ND3:c.213C>T; ND4:c.-493C>T; ND4L:c.-203C>T; ND5:c.-2070C>T			ND3:c.213C>T	No	No
NC_002008.4	11572	SNV	A	C	No	1		Homozygous	17088	17554	97.3453		12775	13401	13117	13742	0.488042	35.2188	26176	26859	291	287	1	1	no		No	1	CYTB:c.-2611A>C; ND3:c.*1732A>C; ND4:c.1372A>C; ND4L:c.*1365A>C; ND5:c.-206A>C	NP_008480.1:p.Ile458Leu	NP_008480.1:p.Ile458Leu	ND4:c.1372A>C	No	Yes
NC_002008.4	15932	Deletion	G	-	No	1		Homozygous	16667	17588	94.7635		13522	12461	14017	13301	0.479583	33.8814	25983	27318	277	277	0.0291065	1	no		No	1	CYTB:c.*616delG; ND6:c.-1823delC				No	-	15937, 15931
NC_002008.4	15912	SNV	C	T	No	1		Homozygous	17635	17688	99.7004		14183	13324	14228	13337	0.484386	35.038	27507	27565	290	291	1	1	no		No	1	CYTB:c.*590C>T; ND6:c.-1803G>A				No	-
NC_002008.4	8221	SNV	A	C	No	1		Homozygous	17157	17704	96.9103		12856	13778	13270	14197	0.482691	34.8878	26634	27467	288	291	1	1	no		No	1	ATP6:c.258A>C; ATP8:c.*215A>C; COX1:c.*1328A>C; COX2:c.*504A>C; COX3:c.-423A>C; ND3:c.-1275A>C; ND4:c.-1980A>C; ND4L:c.-1690A>C; ND5:c.-3557A>C			ATP6:c.258A>C	No	No
NC_002008.4	8368	SNV	C	T	No	1		Homozygous	17664	17715	99.7121		14276	13256	14317	13272	0.481476	35.2507	27532	27589	288	289	1	1	no		No	1	ATP6:c.405C>T; ATP8:c.*362C>T; COX1:c.*1475C>T; COX2:c.*651C>T; COX3:c.-276C>T; ND3:c.-1128C>T; ND4:c.-1833C>T; ND4L:c.-1543C>T; ND5:c.-3410C>T			ATP6:c.405C>T	No	No
NC_002008.4	12636	SNV	T	C	No	1		Homozygous	17285	17729	97.4956		13410	13368	13720	13717	0.499216	35.7174	26778	27437	289	289	1	1	no		No	1	CYTB:c.-1547T>C; ND4:c.*1059T>C; ND5:c.859T>C; ND6:c.*946A>G	NP_008481.4:p.Phe287Leu	NP_008481.4:p.Phe287Leu	ND5:c.859T>C	No	Yes
NC_002008.4	13299	SNV	T	A	No	1		Homozygous	17754	17810	99.6856		13783	13322	13815	13353	0.491496	34.1829	27105	27168	290	290	1	1	no		No	1	CYTB:c.-884T>A; ND4:c.*1722T>A; ND5:c.1522T>A; ND6:c.*283A>T	NP_008481.4:p.Ser508Thr	NP_008481.4:p.Ser508Thr	ND5:c.1522T>A	No	Yes
NC_002008.4	9911^9912	Insertion	-	TG	No	2		Homozygous	16475	17830	92.4004		12364	11795	13049	12922	0.488224	35.5787	24159	25971	267	264	5.7696e-08	1	no	17.45	No	1	ATP6:c.*1269_*1270dupGT; ATP8:c.*1907_*1908dupGT; COX3:c.*487_*488dupGT; CYTB:c.-4270_-4269dupGT; ND3:c.*73_*74dupGT; ND4:c.-288_-287dupGT; ND4L:c.3_4dupGT; ND5:c.-1865_-1864dupGT	NP_008479.1:p.Ser2fs	NP_008479.1:p.Ser2fs	ND4L:c.3_4dupGT	No	Yes	9914	9914: GT
NC_002008.4	10917	SNV	G	A	No	1		Homozygous	17820	17844	99.8655		13523	13785	13536	13800	0.495203	35.5441	27308	27336	290	289	1	1	no		No	1	COX3:c.*1491G>A; CYTB:c.-3266G>A; ND3:c.*1077G>A; ND4:c.717G>A; ND4L:c.*710G>A; ND5:c.-861G>A			ND4:c.717G>A	No	No
NC_002008.4	13261	SNV	C	T	No	1		Homozygous	17823	17868	99.7482		13489	13633	13531	13639	0.497345	34.775	27122	27170	290	290	1	1	no		No	1	CYTB:c.-922C>T; ND4:c.*1684C>T; ND5:c.1484C>T; ND6:c.*321G>A	NP_008481.4:p.Thr495Ile	NP_008481.4:p.Thr495Ile	ND5:c.1484C>T	No	Yes
NC_002008.4	15955	SNV	C	T	No	1		Homozygous	17834	17870	99.7985		14452	13212	14483	13222	0.477588	35.0298	27664	27705	289	289	1	1	no		No	1	CYTB:c.*633C>T; ND6:c.-1846G>A				No	-
NC_002008.4	15710	SNV	C	T	No	1		Homozygous	17832	17880	99.7315		13890	13941	13932	13947	0.499084	35.5966	27831	27879	290	289	1	1	no		No	1	CYTB:c.*388C>T; ND6:c.-1601G>A				No	-
NC_002008.4	8225	SNV	T	C	No	1		Homozygous	17863	17908	99.7487		13377	14400	13408	14423	0.481585	35.5358	27777	27831	289	290	1	1	no		No	1	ATP6:c.262T>C; ATP8:c.*219T>C; COX1:c.*1332T>C; COX2:c.*508T>C; COX3:c.-419T>C; ND3:c.-1271T>C; ND4:c.-1976T>C; ND4L:c.-1686T>C; ND5:c.-3553T>C			ATP6:c.262T>C	No	No
NC_002008.4	9860^9861	Insertion	-	A	No	1		Homozygous	16105	17922	89.8616		12327	11621	13392	13084	0.48526	35.6488	23948	26476	275	275	0.00211165	1	no		No	1	ATP6:c.*1221dupA; ATP8:c.*1859dupA; COX3:c.*439dupA; CYTB:c.-4318dupA; ND3:c.*25dupA; ND4:c.-336dupA; ND4L:c.-46dupA; ND5:c.-1913dupA				No	-	9865
NC_002008.4	10785	SNV	A	G	No	1		Homozygous	17422	17930	97.1668		13191	13285	13568	13654	0.498225	35.1206	26476	27222	289	288	1	1	no		No	1	COX3:c.*1359A>G; CYTB:c.-3398A>G; ND3:c.*945A>G; ND4:c.585A>G; ND4L:c.*578A>G; ND5:c.-993A>G			ND4:c.585A>G	No	No
NC_002008.4	13618	SNV	A	G	No	1		Homozygous	17565	18126	96.905		13252	13516	13681	13917	0.495069	34.6521	26768	27598	289	288	1	1	no		No	1	CYTB:c.-565A>G; ND5:c.*20A>G; ND6:c.492T>C			ND6:c.492T>C	No	No
NC_002008.4	11963	SNV	C	T	No	1		Homozygous	18155	18188	99.8186		13469	13558	13494	13570	0.498353	35.2433	27027	27064	290	288	1	1	no		No	1	CYTB:c.-2220C>T; ND4:c.*386C>T; ND4L:c.*1756C>T; ND5:c.186C>T; ND6:c.*1619G>A			ND5:c.186C>T	No	No
NC_002008.4	16003	SNV	A	G	No	1		Homozygous	18129	18223	99.4842		13982	14030	14045	14085	0.499143	35.1814	28012	28130	290	291	1	1	no		No	1	CYTB:c.*681A>G; ND6:c.-1894T>C				No	-
NC_002008.4	11250	SNV	T	C	No	1		Homozygous	18134	18301	99.0875		14166	13659	14306	13699	0.490889	33.3282	27825	28005	290	286	1	1	no		No	1	COX3:c.*1824T>C; CYTB:c.-2933T>C; ND3:c.*1410T>C; ND4:c.1050T>C; ND4L:c.*1043T>C; ND5:c.-528T>C			ND4:c.1050T>C	No	No
NC_002008.4	11959	SNV	C	T	No	1		Homozygous	17886	18365	97.3918		13231	13322	13593	13654	0.498286	35.4852	26553	27247	289	288	1	1	no		No	1	CYTB:c.-2224C>T; ND4:c.*382C>T; ND4L:c.*1752C>T; ND5:c.182C>T; ND6:c.*1623G>A	NP_008481.4:p.Thr61Ile	NP_008481.4:p.Thr61Ile	ND5:c.182C>T	No	Yes
NC_002008.4	10992	SNV	G	A	No	1		Homozygous	18410	18440	99.8373		14382	14554	14390	14578	0.497028	35.3838	28936	28968	289	287	1	1	no		No	1	COX3:c.*1566G>A; CYTB:c.-3191G>A; ND3:c.*1152G>A; ND4:c.792G>A; ND4L:c.*785G>A; ND5:c.-786G>A			ND4:c.792G>A	No	No
NC_002008.4	11322	SNV	T	C	No	1		Homozygous	17927	18477	97.0233		13950	12977	14360	13362	0.481933	35.0253	26927	27722	288	287	1	1	no		No	1	COX3:c.*1896T>C; CYTB:c.-2861T>C; ND3:c.*1482T>C; ND4:c.1122T>C; ND4L:c.*1115T>C; ND5:c.-456T>C			ND4:c.1122T>C	No	No
NC_002008.4	10776	SNV	T	C	No	1		Homozygous	17992	18523	97.1333		13361	13581	13736	13980	0.495917	35.0087	26942	27716	288	290	1	1	no		No	1	COX3:c.*1350T>C; CYTB:c.-3407T>C; ND3:c.*936T>C; ND4:c.576T>C; ND4L:c.*569T>C; ND5:c.-1002T>C			ND4:c.576T>C	No	No
NC_002008.4	11247	SNV	A	G	No	1		Homozygous	17960	18542	96.8612		14082	13514	14537	13938	0.489709	35.6916	27596	28475	284	282	1	1	no		No	1	COX3:c.*1821A>G; CYTB:c.-2936A>G; ND3:c.*1407A>G; ND4:c.1047A>G; ND4L:c.*1040A>G; ND5:c.-531A>G			ND4:c.1047A>G	No	No
NC_002008.4	11400	SNV	T	C	No	1		Homozygous	18189	18701	97.2622		13857	13640	14228	14010	0.496054	35.1011	27497	28238	283	280	1	1	no		No	1	COX3:c.*1974T>C; CYTB:c.-2783T>C; ND3:c.*1560T>C; ND4:c.1200T>C; ND4L:c.*1193T>C; ND5:c.-378T>C			ND4:c.1200T>C	Yes	No
NC_002008.4	11402	SNV	T	C	No	1		Homozygous	18656	18704	99.7434		14208	13988	14237	14016	0.496099	35.1855	28196	28253	287	284	1	1	no		No	1	COX3:c.*1976T>C; CYTB:c.-2781T>C; ND3:c.*1562T>C; ND4:c.1202T>C; ND4L:c.*1195T>C; ND5:c.-376T>C	NP_008480.1:p.Ile401Thr	NP_008480.1:p.Ile401Thr	ND4:c.1202T>C	Yes	Yes
NC_002008.4	13660	SNV	C	T	No	1		Homozygous	18689	18734	99.7598		14375	15069	14412	15084	0.488215	35.1143	29444	29496	288	289	1	1	no		No	1	CYTB:c.-523C>T; ND5:c.*62C>T; ND6:c.450G>A			ND6:c.450G>A	No	No
NC_002008.4	13708	SNV	C	T	No	1		Homozygous	19169	19199	99.8437		14886	15616	14911	15627	0.488034	35.2529	30502	30538	286	289	1	1	no		No	1	CYTB:c.-475C>T; ND5:c.*110C>T; ND6:c.402G>A			ND6:c.402G>A	No	No
NC_002008.4	13777	SNV	G	A	No	1		Homozygous	19651	19710	99.7007		15125	16200	15152	16237	0.482841	34.4095	31325	31389	288	290	1	1	no		No	1	CYTB:c.-406G>A; ND5:c.*179G>A; ND6:c.333C>T			ND6:c.333C>T	No	No
NC_002008.4	13791	SNV	T	C	No	1		Homozygous	19231	19761	97.3179		14642	15765	14999	16202	0.481534	35.125	30407	31201	288	291	1	1	no		No	1	CYTB:c.-392T>C; ND5:c.*193T>C; ND6:c.319A>G	NP_008482.4:p.Ile107Val	NP_008482.4:p.Ile107Val	ND6:c.319A>G	No	Yes
NC_002008.4	10404	SNV	C	T	No	1		Homozygous	19966	20012	99.7701		15005	14732	15045	14749	0.49541	35.3132	29737	29794	290	291	1	1	no		No	1	ATP6:c.*1760C>T; COX3:c.*978C>T; CYTB:c.-3779C>T; ND3:c.*564C>T; ND4:c.204C>T; ND4L:c.*197C>T; ND5:c.-1374C>T			ND4:c.204C>T	No	No
NC_002008.4	10533	SNV	A	T	No	1		Homozygous	20053	20094	99.796		14777	15484	14814	15495	0.488318	35.0637	30261	30309	290	290	1	1	no		No	1	ATP6:c.*1889A>T; COX3:c.*1107A>T; CYTB:c.-3650A>T; ND3:c.*693A>T; ND4:c.333A>T; ND4L:c.*326A>T; ND5:c.-1245A>T			ND4:c.333A>T	No	No
NC_002008.4	5624	SNV	G	A	No	1		Homozygous	24502	24938	98.2517		18344	19647	18663	19998	0.482851	35.4729	37991	38661	289	290	1	1	no		No	1	ATP6:c.-2340G>A; ATP8:c.-2179G>A; COX1:c.276G>A; COX2:c.-1410G>A; COX3:c.-3020G>A; ND1:c.*1924G>A; ND2:c.*670G>A; ND3:c.-3872G>A; ND4:c.-4577G>A; ND4L:c.-4287G>A	NP_008473.4:p.Met92Ile	NP_008473.4:p.Met92Ile	COX1:c.276G>A	No	Yes
NC_002008.4	2232	SNV	A	G	No	1		Homozygous	26217	26333	99.5595		23233	19370	23313	19429	0.454663	34.5793	42603	42742	291	288	0.999996	1	no		No	1	COX1:c.-3117A>G; COX2:c.-4802A>G; ND1:c.-515A>G; ND2:c.-1682A>G				No	-
NC_002008.4	5009	SNV	C	T	No	1		Homozygous	27337	27397	99.781		21202	21285	21256	21297	0.499023	35.3871	42487	42553	288	290	1	1	no		No	1	ATP6:c.-2955C>T; ATP8:c.-2794C>T; COX1:c.-340C>T; COX2:c.-2025C>T; COX3:c.-3635C>T; ND1:c.*1309C>T; ND2:c.*55C>T; ND3:c.-4487C>T; ND4L:c.-4902C>T				No	-
NC_002008.4	2678^2679	Insertion	-	G	No	1		Homozygous	27682	28558	96.9326		20970	25031	21359	25839	0.45586	35.2142	46001	47198	283	285	0.905784	1	no		No	1	COX1:c.-2670dupG; COX2:c.-4355dupG; ND1:c.-68dupG; ND2:c.-1235dupG				No	-	2679
NC_002008.4	6065	SNV	A	G	No	1		Homozygous	28601	28740	99.5164		22384	21863	22484	21938	0.494113	34.9278	44247	44422	290	290	0.999998	1	no		No	1	ATP6:c.-1899A>G; ATP8:c.-1738A>G; COX1:c.717A>G; COX2:c.-969A>G; COX3:c.-2579A>G; ND2:c.*1111A>G; ND3:c.-3431A>G; ND4:c.-4136A>G; ND4L:c.-3846A>G			COX1:c.717A>G	No	No
NC_002008.4	5444	SNV	T	C	No	1		Homozygous	28682	28772	99.6872		21214	22118	21269	22170	0.489569	35.0797	43332	43439	289	290	1	1	no		No	1	ATP6:c.-2520T>C; ATP8:c.-2359T>C; COX1:c.96T>C; COX2:c.-1590T>C; COX3:c.-3200T>C; ND1:c.*1744T>C; ND2:c.*490T>C; ND3:c.-4052T>C; ND4:c.-4757T>C; ND4L:c.-4467T>C			COX1:c.96T>C	No	No
NC_002008.4	5367	SNV	C	T	No	1		Homozygous	29217	29263	99.8428		21758	22696	21790	22713	0.48945	34.4893	44454	44503	289	292	1	1	no		No	1	ATP6:c.-2597C>T; ATP8:c.-2436C>T; COX1:c.19C>T; COX2:c.-1667C>T; COX3:c.-3277C>T; ND1:c.*1667C>T; ND2:c.*413C>T; ND3:c.-4129C>T; ND4:c.-4834C>T; ND4L:c.-4544C>T			COX1:c.19C>T	No	No
NC_002008.4	2683	SNV	G	A	No	1		Homozygous	29253	29310	99.8055		22053	26549	22091	26576	0.453747	34.4395	48602	48667	287	288	1	1	no		No	1	COX1:c.-2666G>A; COX2:c.-4351G>A; ND1:c.-64G>A; ND2:c.-1231G>A				No	-
NC_002008.4	6711	SNV	T	A	No	1		Homozygous	29192	29749	98.1277		22055	21189	22425	21626	0.489987	34.4852	43244	44051	288	290	1	1	no		No	1	ATP6:c.-1253T>A; ATP8:c.-1092T>A; COX1:c.1363T>A; COX2:c.-323T>A; COX3:c.-1933T>A; ND2:c.*1757T>A; ND3:c.-2785T>A; ND4:c.-3490T>A; ND4L:c.-3200T>A	NP_008473.4:p.Ser455Thr	NP_008473.4:p.Ser455Thr	COX1:c.1363T>A	No	Yes
NC_002008.4	6740	SNV	G	A	No	1		Homozygous	29929	30440	98.3213		22148	26348	22480	26776	0.456697	35.342	48496	49256	291	291	1	1	no		No	1	ATP6:c.-1224G>A; ATP8:c.-1063G>A; COX1:c.1392G>A; COX2:c.-294G>A; COX3:c.-1904G>A; ND2:c.*1786G>A; ND3:c.-2756G>A; ND4:c.-3461G>A; ND4L:c.-3171G>A			COX1:c.1392G>A	No	No
NC_002008.4	6257	SNV	G	A	No	1		Homozygous	30484	30548	99.7905		23903	22696	23925	22746	0.487049	35.3929	46599	46671	290	290	1	1	no		No	1	ATP6:c.-1707G>A; ATP8:c.-1546G>A; COX1:c.909G>A; COX2:c.-777G>A; COX3:c.-2387G>A; ND2:c.*1303G>A; ND3:c.-3239G>A; ND4:c.-3944G>A; ND4L:c.-3654G>A			COX1:c.909G>A	No	No
NC_002008.4	6470	SNV	G	A	No	1		Homozygous	30556	30592	99.8823		22639	23404	22654	23432	0.491693	35.715	46043	46086	289	288	1	1	no		No	1	ATP6:c.-1494G>A; ATP8:c.-1333G>A; COX1:c.1122G>A; COX2:c.-564G>A; COX3:c.-2174G>A; ND2:c.*1516G>A; ND3:c.-3026G>A; ND4:c.-3731G>A; ND4L:c.-3441G>A			COX1:c.1122G>A	No	No
NC_002008.4	4234	SNV	C	T	No	1		Homozygous	31826	32451	98.074		23280	24510	23682	24972	0.487131	32.8994	47790	48654	289	289	1	1	no		No	1	ATP6:c.-3730C>T; ATP8:c.-3569C>T; COX1:c.-1115C>T; COX2:c.-2800C>T; COX3:c.-4410C>T; ND1:c.*534C>T; ND2:c.321C>T			ND2:c.321C>T	No	No
NC_002008.4	4517	SNV	G	A	No	1		Homozygous	33229	33312	99.7508		25188	25518	25209	25588	0.496746	35.0342	50706	50797	290	289	0.999998	1	no		No	1	ATP6:c.-3447G>A; ATP8:c.-3286G>A; COX1:c.-832G>A; COX2:c.-2517G>A; COX3:c.-4127G>A; ND1:c.*817G>A; ND2:c.604G>A; ND3:c.-4979G>A	NP_008472.4:p.Val202Ile	NP_008472.4:p.Val202Ile	ND2:c.604G>A	No	Yes
NC_002008.4	4503	SNV	A	G	No	1		Homozygous	32739	33425	97.9476		25000	24942	25516	25454	0.499419	35.0023	49942	50970	290	289	1	1	no		No	1	ATP6:c.-3461A>G; ATP8:c.-3300A>G; COX1:c.-846A>G; COX2:c.-2531A>G; COX3:c.-4141A>G; ND1:c.*803A>G; ND2:c.590A>G; ND3:c.-4993A>G	NP_008472.4:p.Asn197Ser	NP_008472.4:p.Asn197Ser	ND2:c.590A>G	No	Yes
NC_002008.4	9222	SNV	C	T	No	1		Homozygous	44439	45580	97.4967		39974	37591	41013	38526	0.484639	35.4227	77565	79539	288	287	1	1	no		No	1	ATP6:c.*578C>T; ATP8:c.*1216C>T; COX2:c.*1505C>T; COX3:c.579C>T; CYTB:c.-4961C>T; ND3:c.-274C>T; ND4:c.-979C>T; ND4L:c.-689C>T; ND5:c.-2556C>T			COX3:c.579C>T	No	No

## Sheet: No.5_Ginta_ShibaInu♂
Chromosome	Region	Type	Reference	Allele	Reference allele	Length	Linkage	Zygosity	Count	Coverage	Frequency	Probability	Forward read count	Reverse read count	Forward read coverage	Reverse read coverage	Forward/reverse balance	Average quality	Read count	Read coverage	# unique start positions	# unique end positions	Read position test probability	Read direction test probability	Hyper-allelic	BaseQRankSum	Homopolymer	Homopolymer length	Coding region change	Amino acid change	Amino acid change in longest transcript	Coding region change in longest transcript	Other variants within codon	Non-synonymous	Start by 3' rule	Symbols by 3' rule
NC_002008.4	16388	SNV	A	G	No	1		Heterozygous	7492	12637	59.2862		5325	5045	8558	8777	0.4865	34.6296	10370	17335	256	248	0	1	no	14.96	No	1	CYTB:c.*1066A>G; ND6:c.-2279T>C				No	-
NC_002008.4	16388	SNV	A	A	Yes	1		Heterozygous	5109	12637	40.4289		3217	3712	8558	8777	0.464281	31.561	6929	17335	244	244	0	1	no		No	1					No	-
NC_002008.4	16378	SNV	G	A	No	1		Heterozygous	5773	13206	43.715		4215	3706	8925	9209	0.46787	30.6402	7921	18134	240	230	0	0.881455	no	-26.08	No	1	CYTB:c.*1056G>A; ND6:c.-2269C>T				No	-
NC_002008.4	16378	SNV	G	G	Yes	1		Heterozygous	7381	13206	55.8913		4695	5465	8925	9209	0.462106	34.9203	10160	18134	256	259	0	1	no		No	1					No	-
NC_002008.4	16418	SNV	A	G	No	1		Homozygous	13227	13754	96.1684		8545	10171	8881	10536	0.456561	33.918	18716	19417	272	270	2.06697e-05	1	no		No	1	CYTB:c.*1096A>G; ND6:c.-2309T>C				No	-
NC_002008.4	16228	SNV	G	A	No	1		Heterozygous	5565	15254	36.4822		3369	4651	10642	11820	0.420075	33.5199	8020	22462	281	284	0	0.0281174	no	-8.17	No	1	CYTB:c.*906G>A; ND6:c.-2119C>T				No	-
NC_002008.4	16228	SNV	G	G	Yes	1		Heterozygous	9626	15254	63.1048		7249	7129	10642	11820	0.495827	34.8959	14378	22462	298	301	1.66533e-15	1	no		No	1					No	-
NC_002008.4	16188	SNV	G	A	No	1		Heterozygous	9047	15567	58.1165		5895	6698	10906	11341	0.468117	35.0693	12593	22247	284	283	0	1	no	3.22	No	1	CYTB:c.*866G>A; ND6:c.-2079C>T				No	-
NC_002008.4	16188	SNV	G	G	Yes	1		Heterozygous	6480	15567	41.6265		5003	4610	10906	11341	0.479559	34.7329	9613	22247	289	294	0	1	no		No	1					No	-
NC_002008.4	16178	SNV	A	G	No	1		Heterozygous	7410	16203	45.7323		4877	5672	11286	11871	0.462319	35.6161	10549	23157	278	273	0	1	no	15.87	No	1	CYTB:c.*856A>G; ND6:c.-2069T>C				No	-
NC_002008.4	16178	SNV	A	A	Yes	1		Heterozygous	8741	16203	53.9468		6382	6173	11286	11871	0.491677	33.1204	12555	23157	299	301	0	1	no		No	1					No	-
NC_002008.4	16338	SNV	G	A	No	1		Homozygous	13176	17038	77.333		9707	9533	12186	12495	0.495478	32.1365	19240	24681	281	284	0	1	no		No	1	CYTB:c.*1016G>A; ND6:c.-2229C>T				No	-
NC_002008.4	16148	SNV	A	G	No	1		Heterozygous	10728	19083	56.2176		7504	7842	13516	14531	0.488987	35.4563	15346	28047	289	288	1.22125e-15	1	no	2.12	No	1	CYTB:c.*826A>G; ND6:c.-2039T>C				No	-
NC_002008.4	16148	SNV	A	A	Yes	1		Heterozygous	8306	19083	43.5257		5986	6666	13516	14531	0.473127	35.1782	12652	28047	300	300	0	1	no		No	1					No	-
NC_002008.4	8807	SNV	G	A	No	1		Homozygous	20784	20838	99.7409		15991	15324	16013	15360	0.48935	34.557	31315	31373	289	288	1	1	no		No	1	ATP6:c.*163G>A; ATP8:c.*801G>A; COX1:c.*1914G>A; COX2:c.*1090G>A; COX3:c.164G>A; ND3:c.-689G>A; ND4:c.-1394G>A; ND4L:c.-1104G>A; ND5:c.-2971G>A	NP_008477.4:p.Cys55Tyr	NP_008477.4:p.Cys55Tyr	COX3:c.164G>A	No	Yes
NC_002008.4	15635	SNV	A	G	No	1		Homozygous	21224	21339	99.4611		16868	15554	16962	15606	0.479736	35.1673	32422	32568	289	291	1	1	no		No	1	CYTB:c.*313A>G; ND6:c.-1526T>C				No	-
NC_002008.4	15814	SNV	C	T	No	1		Homozygous	22264	22333	99.691		15934	18345	15994	18366	0.464833	35.1097	34279	34360	290	290	0.999998	1	no		No	1	CYTB:c.*492C>T; ND6:c.-1705G>A				No	-
NC_002008.4	9911^9912	Insertion	-	TG	No	2		Homozygous	21242	22991	92.3927		15680	15512	16540	16966	0.497307	35.5719	31192	33506	268	267	5.09887e-10	1	no	17.65	No	1	ATP6:c.*1269_*1270dupGT; ATP8:c.*1907_*1908dupGT; COX3:c.*487_*488dupGT; CYTB:c.-4270_-4269dupGT; ND3:c.*73_*74dupGT; ND4:c.-288_-287dupGT; ND4L:c.3_4dupGT; ND5:c.-1865_-1864dupGT	NP_008479.1:p.Ser2fs	NP_008479.1:p.Ser2fs	ND4L:c.3_4dupGT	No	Yes	9914	9914: GT
NC_002008.4	13299	SNV	T	A	No	1		Homozygous	23525	23599	99.6864		18622	17713	18662	17752	0.487491	34.078	36335	36414	290	290	0.999976	1	no		No	1	CYTB:c.-884T>A; ND4:c.*1722T>A; ND5:c.1522T>A; ND6:c.*283A>T	NP_008481.4:p.Ser508Thr	NP_008481.4:p.Ser508Thr	ND5:c.1522T>A	No	Yes
NC_002008.4	8368	SNV	C	T	No	1		Homozygous	24660	24742	99.6686		19679	18670	19752	18691	0.486845	35.2911	38349	38443	288	290	1	1	no		No	1	ATP6:c.405C>T; ATP8:c.*362C>T; COX1:c.*1475C>T; COX2:c.*651C>T; COX3:c.-276C>T; ND3:c.-1128C>T; ND4:c.-1833C>T; ND4L:c.-1543C>T; ND5:c.-3410C>T			ATP6:c.405C>T	No	No
NC_002008.4	5630	SNV	C	T	No	1		Homozygous	33598	33673	99.7773		24997	27030	25047	27065	0.480462	35.4503	52027	52112	291	291	0.999964	1	no		No	1	ATP6:c.-2334C>T; ATP8:c.-2173C>T; COX1:c.282C>T; COX2:c.-1404C>T; COX3:c.-3014C>T; ND1:c.*1930C>T; ND2:c.*676C>T; ND3:c.-3866C>T; ND4:c.-4571C>T; ND4L:c.-4281C>T			COX1:c.282C>T	No	No
NC_002008.4	2678^2679	Insertion	-	G	No	1		Homozygous	34170	35089	97.3809		26106	30831	26548	31669	0.458507	35.1565	56937	58217	284	285	0.992785	1	no		No	1	COX1:c.-2670dupG; COX2:c.-4355dupG; ND1:c.-68dupG; ND2:c.-1235dupG				No	-	2679
NC_002008.4	5444	SNV	T	C	No	1		Homozygous	36080	36185	99.7098		27100	27508	27149	27571	0.496264	35.0238	54608	54720	288	290	1	1	no		No	1	ATP6:c.-2520T>C; ATP8:c.-2359T>C; COX1:c.96T>C; COX2:c.-1590T>C; COX3:c.-3200T>C; ND1:c.*1744T>C; ND2:c.*490T>C; ND3:c.-4052T>C; ND4:c.-4757T>C; ND4L:c.-4467T>C			COX1:c.96T>C	No	No
NC_002008.4	5367	SNV	C	T	No	1		Homozygous	36540	36613	99.8006		27382	28530	27433	28556	0.489734	34.4794	55912	55989	289	291	1	1	no		No	1	ATP6:c.-2597C>T; ATP8:c.-2436C>T; COX1:c.19C>T; COX2:c.-1667C>T; COX3:c.-3277C>T; ND1:c.*1667C>T; ND2:c.*413C>T; ND3:c.-4129C>T; ND4:c.-4834C>T; ND4L:c.-4544C>T			COX1:c.19C>T	No	No
NC_002008.4	6065	SNV	A	G	No	1		Homozygous	36699	36862	99.5578		28691	28127	28786	28223	0.495037	34.9678	56818	57009	291	290	1	1	no		No	1	ATP6:c.-1899A>G; ATP8:c.-1738A>G; COX1:c.717A>G; COX2:c.-969A>G; COX3:c.-2579A>G; ND2:c.*1111A>G; ND3:c.-3431A>G; ND4:c.-4136A>G; ND4L:c.-3846A>G			COX1:c.717A>G	No	No

## Sheet: No.6_Sasuke_Beagle_♂
Chromosome	Region	Type	Reference	Allele	Reference allele	Length	Linkage	Zygosity	Count	Coverage	Frequency	Probability	Forward read count	Reverse read count	Forward read coverage	Reverse read coverage	Forward/reverse balance	Average quality	Read count	Read coverage	# unique start positions	# unique end positions	Read position test probability	Read direction test probability	Hyper-allelic	BaseQRankSum	Homopolymer	Homopolymer length	Coding region change	Amino acid change	Amino acid change in longest transcript	Coding region change in longest transcript	Other variants within codon	Non-synonymous	Start by 3' rule	Symbols by 3' rule
NC_002008.4	16358	SNV	A	G	No	1		Homozygous	6838	9690	70.5676		3498	5386	5344	7450	0.393742	34.3589	8884	12794	282	281	2.11353e-10	1	no	9.23	No	1	CYTB:c.*1036A>G; ND6:c.-2249T>C				No	-
NC_002008.4	16368	SNV	G	A	No	1		Heterozygous	5629	9791	57.4916		3124	4015	5369	7357	0.437596	30.4244	7139	12726	283	283	0	1	no	-20.22	No	1	CYTB:c.*1046G>A; ND6:c.-2259C>T				No	-
NC_002008.4	16368	SNV	G	G	Yes	1		Heterozygous	4069	9791	41.5586		2196	3297	5369	7357	0.399782	34.5267	5493	12726	281	276	0	1	no		No	1					No	-
NC_002008.4	16418	SNV	A	G	No	1		Homozygous	10812	11558	93.5456		7192	8068	7585	8616	0.471298	33.7576	15260	16201	286	284	0	1	no		No	1	CYTB:c.*1096A>G; ND6:c.-2309T>C				No	-
NC_002008.4	16198	SNV	G	A	No	1		Heterozygous	4996	12745	39.1997		3130	3311	8886	8425	0.485949	34.2722	6441	17311	272	274	0	1	no	-2.66	No	1	CYTB:c.*876G>A; ND6:c.-2089C>T				No	-
NC_002008.4	16198	SNV	G	G	Yes	1		Heterozygous	7688	12745	60.3217		5729	5079	8886	8425	0.46993	34.7717	10808	17311	300	301	0	1	no		No	1					No	-
NC_002008.4	16188	SNV	G	A	No	1		Heterozygous	4984	13093	38.0661		3419	3053	8933	8803	0.471724	33.4101	6472	17736	275	269	0	1	no	-8.2	No	1	CYTB:c.*866G>A; ND6:c.-2079C>T				No	-
NC_002008.4	16188	SNV	G	G	Yes	1		Heterozygous	8047	13093	61.4603		5482	5720	8933	8803	0.489377	34.9692	11202	17736	298	299	0	1	no		No	1					No	-
NC_002008.4	16218	SNV	G	A	No	1		Heterozygous	6991	13696	51.0441		5116	4481	9819	9386	0.466917	32.217	9597	19205	270	264	0	1	no	-14.98	No	1	CYTB:c.*896G>A; ND6:c.-2109C>T				No	-
NC_002008.4	16218	SNV	G	G	Yes	1		Heterozygous	6626	13696	48.3791		4662	4865	9819	9386	0.489346	34.8123	9527	19205	297	300	0	1	no		No	1					No	-
NC_002008.4	16168	SNV	A	G	No	1		Homozygous	9353	14161	66.0476		6271	6563	9672	9935	0.488624	35.4132	12834	19607	279	279	0	1	no	10.5	No	1	CYTB:c.*846A>G; ND6:c.-2059T>C				No	-
NC_002008.4	16148	SNV	A	G	No	1		Homozygous	12561	15583	80.6071		8904	9382	11096	11606	0.48693	35.4945	18286	22702	276	281	0	1	no		No	1	CYTB:c.*826A>G; ND6:c.-2039T>C				No	-
NC_002008.4	15814	SNV	C	T	No	1		Homozygous	17471	17523	99.7032		13034	13944	13080	13953	0.483134	35.0483	26978	27033	290	291	1	1	no		No	1	CYTB:c.*492C>T; ND6:c.-1705G>A				No	-
NC_002008.4	9911^9912	Insertion	-	TG	No	2		Homozygous	22022	23882	92.2117		16347	15792	17276	17290	0.491366	35.5455	32139	34566	269	269	2.47297e-09	1	no	22.34	No	1	ATP6:c.*1269_*1270dupGT; ATP8:c.*1907_*1908dupGT; COX3:c.*487_*488dupGT; CYTB:c.-4270_-4269dupGT; ND3:c.*73_*74dupGT; ND4:c.-288_-287dupGT; ND4L:c.3_4dupGT; ND5:c.-1865_-1864dupGT	NP_008479.1:p.Ser2fs	NP_008479.1:p.Ser2fs	ND4L:c.3_4dupGT	No	Yes	9914	9914: GT
NC_002008.4	13299	SNV	T	A	No	1		Homozygous	24676	24768	99.6286		19336	18443	19389	18487	0.488181	34.0537	37779	37876	291	289	0.999998	1	no		No	1	CYTB:c.-884T>A; ND4:c.*1722T>A; ND5:c.1522T>A; ND6:c.*283A>T	NP_008481.4:p.Ser508Thr	NP_008481.4:p.Ser508Thr	ND5:c.1522T>A	No	Yes
NC_002008.4	8807	SNV	G	A	No	1		Homozygous	25317	25381	99.7478		19422	18565	19449	18609	0.48872	34.569	37987	38058	287	290	1	1	no		No	1	ATP6:c.*163G>A; ATP8:c.*801G>A; COX1:c.*1914G>A; COX2:c.*1090G>A; COX3:c.164G>A; ND3:c.-689G>A; ND4:c.-1394G>A; ND4L:c.-1104G>A; ND5:c.-2971G>A	NP_008477.4:p.Cys55Tyr	NP_008477.4:p.Cys55Tyr	COX3:c.164G>A	No	Yes
NC_002008.4	10139	SNV	C	T	No	1		Homozygous	25735	25814	99.694		19257	19144	19324	19169	0.498529	35.2706	38401	38493	289	290	1	1	no		No	1	ATP6:c.*1495C>T; COX3:c.*713C>T; CYTB:c.-4044C>T; ND3:c.*299C>T; ND4:c.-62C>T; ND4L:c.229C>T; ND5:c.-1639C>T			ND4L:c.229C>T	No	No
NC_002008.4	8368	SNV	C	T	No	1		Homozygous	30077	30176	99.6719		24063	22828	24151	22852	0.486831	35.2164	46891	47003	288	291	1	1	no		No	1	ATP6:c.405C>T; ATP8:c.*362C>T; COX1:c.*1475C>T; COX2:c.*651C>T; COX3:c.-276C>T; ND3:c.-1128C>T; ND4:c.-1833C>T; ND4L:c.-1543C>T; ND5:c.-3410C>T			ATP6:c.405C>T	No	No
NC_002008.4	2678^2679	Insertion	-	G	No	1		Homozygous	35852	36804	97.4133		27252	31735	27679	32608	0.462	35.0929	58987	60287	285	286	0.998094	1	no		No	1	COX1:c.-2670dupG; COX2:c.-4355dupG; ND1:c.-68dupG; ND2:c.-1235dupG				No	-	2679
NC_002008.4	5444	SNV	T	C	No	1		Homozygous	43709	43828	99.7285		32565	33520	32626	33587	0.492774	35.0452	66085	66213	289	290	0.999987	1	no		No	1	ATP6:c.-2520T>C; ATP8:c.-2359T>C; COX1:c.96T>C; COX2:c.-1590T>C; COX3:c.-3200T>C; ND1:c.*1744T>C; ND2:c.*490T>C; ND3:c.-4052T>C; ND4:c.-4757T>C; ND4L:c.-4467T>C			COX1:c.96T>C	No	No
NC_002008.4	5367	SNV	C	T	No	1		Homozygous	44008	44102	99.7869		32638	34257	32710	34282	0.487899	34.4584	66895	66992	290	293	1	1	no		No	1	ATP6:c.-2597C>T; ATP8:c.-2436C>T; COX1:c.19C>T; COX2:c.-1667C>T; COX3:c.-3277C>T; ND1:c.*1667C>T; ND2:c.*413C>T; ND3:c.-4129C>T; ND4:c.-4834C>T; ND4L:c.-4544C>T			COX1:c.19C>T	No	No
NC_002008.4	6809	SNV	T	C	No	1		Homozygous	44297	44405	99.7568		31224	38448	31275	38528	0.448157	35.5123	69672	69803	292	291	1	1	no		No	1	ATP6:c.-1155T>C; ATP8:c.-994T>C; COX1:c.1461T>C; COX2:c.-225T>C; COX3:c.-1835T>C; ND2:c.*1855T>C; ND3:c.-2687T>C; ND4:c.-3392T>C; ND4L:c.-3102T>C; ND5:c.-4969T>C			COX1:c.1461T>C	No	No
NC_002008.4	6065	SNV	A	G	No	1		Homozygous	44299	44487	99.5774		34393	33675	34507	33779	0.494726	34.9444	68068	68286	292	290	1	1	no		No	1	ATP6:c.-1899A>G; ATP8:c.-1738A>G; COX1:c.717A>G; COX2:c.-969A>G; COX3:c.-2579A>G; ND2:c.*1111A>G; ND3:c.-3431A>G; ND4:c.-4136A>G; ND4L:c.-3846A>G			COX1:c.717A>G	No	No

## Sheet: P.C._1117cell_ToyPoodle♂
Chromosome	Region	Type	Reference	Allele	Reference allele	Length	Linkage	Zygosity	Count	Coverage	Frequency	Probability	Forward read count	Reverse read count	Forward read coverage	Reverse read coverage	Forward/reverse balance	Average quality	Read count	Read coverage	# unique start positions	# unique end positions	BaseQRankSum	Read position test probability	Read direction test probability	Hyper-allelic	Homopolymer	Homopolymer length	Coding region change	Amino acid change	Amino acid change in longest transcript	Coding region change in longest transcript	Other variants within codon	Non-synonymous	Start by 3' rule	Symbols by 3' rule
NC_002008.4	16388	SNV	A	G	No	1		Homozygous	7017	9122	76.9239		4357	4981	5765	6611	0.466588	34.1806	9338	12376	241	235		0	1	no	No	1	CYTB:c.*1066A>G; ND6:c.-2279T>C				No	-
NC_002008.4	16328	SNV	G	A	No	1		Heterozygous	3448	9536	36.1577		2584	2179	6663	6799	0.457485	32.0612	4763	13462	260	252	-12.62	0	0.374897	no	No	1	CYTB:c.*1006G>A; ND6:c.-2219C>T				No	-
NC_002008.4	16328	SNV	G	G	Yes	1		Heterozygous	6049	9536	63.4333		4061	4598	6663	6799	0.468992	34.8334	8659	13462	285	292		1.06515e-12	1	no	No	1					No	-
NC_002008.4	16348	SNV	G	A	No	1		Heterozygous	3555	9686	36.7025		1947	2400	6332	7042	0.447895	31.4295	4347	13374	246	246	-16.04	0	1	no	No	1	CYTB:c.*1026G>A; ND6:c.-2239C>T				No	-
NC_002008.4	16348	SNV	G	G	Yes	1		Heterozygous	6095	9686	62.9259		4375	4616	6332	7042	0.486598	34.6865	8991	13374	279	289		0	1	no	No	1					No	-
NC_002008.4	16398	SNV	A	G	No	1		Homozygous	8594	9748	88.1617		5548	6351	6340	7283	0.466258	33.9156	11899	13623	270	268		0	1	no	No	1	CYTB:c.*1076A>G; ND6:c.-2289T>C				No	-
NC_002008.4	16408	SNV	G	A	No	1		Homozygous	9725	10348	93.9795		6401	7353	6785	7836	0.465392	30.1592	13754	14621	272	276		1.35558e-13	1	no	No	1	CYTB:c.*1086G>A; ND6:c.-2299C>T				No	-
NC_002008.4	16308	SNV	G	A	No	1		Heterozygous	5537	10767	51.4257		4173	4067	7680	8047	0.493568	32.3706	8240	15727	276	280	-12.5	5.52344e-11	1	no	No	1	CYTB:c.*986G>A; ND6:c.-2199C>T				No	-
NC_002008.4	16308	SNV	G	G	Yes	1		Heterozygous	5198	10767	48.2771		3490	3965	7680	8047	0.468142	35.0356	7455	15727	285	284		4.55513e-12	1	no	No	1					No	-
NC_002008.4	16418	SNV	A	G	No	1		Homozygous	10393	11009	94.4046		6963	7906	7393	8391	0.46829	34.1899	14869	15784	270	274		3.8427e-11	1	no	No	1	CYTB:c.*1096A>G; ND6:c.-2309T>C				No	-
NC_002008.4	16198	SNV	G	A	No	1		Heterozygous	6808	16162	42.1235		5104	4470	11659	11872	0.466889	32.267	9574	23531	288	282	-17.7	0	0.940834	no	No	1	CYTB:c.*876G>A; ND6:c.-2089C>T				No	-
NC_002008.4	16198	SNV	G	G	Yes	1		Heterozygous	9303	16162	57.5609		6528	7377	11659	11872	0.469471	35.3404	13905	23531	301	302		0	1	no	No	1					No	-
NC_002008.4	16188	SNV	G	A	No	1		Heterozygous	7236	16507	43.8359		5149	4932	11801	12416	0.489237	33.1743	10081	24217	291	284	-13.16	0	1	no	No	1	CYTB:c.*866G>A; ND6:c.-2079C>T				No	-
NC_002008.4	16188	SNV	G	G	Yes	1		Heterozygous	9229	16507	55.9096		6632	7460	11801	12416	0.470622	35.3555	14092	24217	300	299		0	1	no	No	1					No	-
NC_002008.4	9911^9912	Insertion	-	TG	No	2		Homozygous	15433	16653	92.674		11461	11223	12111	12229	0.494754	35.5567	22684	24340	267	265	15.49	5.33276e-06	1	no	No	1	ATP6:c.*1269_*1270dupGT; ATP8:c.*1907_*1908dupGT; COX3:c.*487_*488dupGT; CYTB:c.-4270_-4269dupGT; ND3:c.*73_*74dupGT; ND4:c.-288_-287dupGT; ND4L:c.3_4dupGT; ND5:c.-1865_-1864dupGT	NP_008479.1:p.Ser2fs	NP_008479.1:p.Ser2fs	ND4L:c.3_4dupGT	No	Yes	9914	9914: GT
NC_002008.4	16178	SNV	A	G	No	1		Heterozygous	7925	16742	47.336		5280	6438	12014	12766	0.450589	35.5671	11718	24780	287	281	19.99	0	1	no	No	1	CYTB:c.*856A>G; ND6:c.-2069T>C				No	-
NC_002008.4	16178	SNV	A	A	Yes	1		Heterozygous	8775	16742	52.4131		6711	6308	12014	12766	0.484523	32.5129	13019	24780	291	299		0	1	no	No	1					No	-
NC_002008.4	15814	SNV	C	T	No	1		Homozygous	16755	16811	99.6669		12280	13646	12329	13659	0.473656	35.0509	25926	25988	289	289		1	1	no	No	1	CYTB:c.*492C>T; ND6:c.-1705G>A				No	-
NC_002008.4	8807	SNV	G	A	No	1		Homozygous	17573	17608	99.8012		13493	12930	13505	12955	0.489346	34.5798	26423	26460	288	289		1	1	no	No	1	ATP6:c.*163G>A; ATP8:c.*801G>A; COX1:c.*1914G>A; COX2:c.*1090G>A; COX3:c.164G>A; ND3:c.-689G>A; ND4:c.-1394G>A; ND4L:c.-1104G>A; ND5:c.-2971G>A	NP_008477.4:p.Cys55Tyr	NP_008477.4:p.Cys55Tyr	COX3:c.164G>A	No	Yes
NC_002008.4	13299	SNV	T	A	No	1		Homozygous	17591	17640	99.7222		13882	13267	13908	13297	0.488674	34.1419	27149	27205	291	290		1	1	no	No	1	CYTB:c.-884T>A; ND4:c.*1722T>A; ND5:c.1522T>A; ND6:c.*283A>T	NP_008481.4:p.Ser508Thr	NP_008481.4:p.Ser508Thr	ND5:c.1522T>A	No	Yes
NC_002008.4	16158	SNV	A	G	No	1		Heterozygous	6303	17772	35.4659		4372	4756	12846	13891	0.478966	35.5245	9128	26737	287	284	9.77	0	1	no	No	1	CYTB:c.*836A>G; ND6:c.-2049T>C				No	-
NC_002008.4	16158	SNV	A	A	Yes	1		Heterozygous	11435	17772	64.3428		8458	9116	12846	13891	0.481279	34.0758	17574	26737	299	303		1.37668e-13	1	no	No	1					No	-
NC_002008.4	8368	SNV	C	T	No	1		Homozygous	20430	20492	99.6974		16264	15441	16321	15456	0.487021	35.2693	31705	31777	288	288		1	1	no	No	1	ATP6:c.405C>T; ATP8:c.*362C>T; COX1:c.*1475C>T; COX2:c.*651C>T; COX3:c.-276C>T; ND3:c.-1128C>T; ND4:c.-1833C>T; ND4L:c.-1543C>T; ND5:c.-3410C>T			ATP6:c.405C>T	No	No
NC_002008.4	2678^2679	Insertion	-	G	No	1		Homozygous	25853	26468	97.6764		19472	23615	19750	24184	0.451923	35.1483	43087	43934	284	285		0.993592	1	no	No	1	COX1:c.-2670dupG; COX2:c.-4355dupG; ND1:c.-68dupG; ND2:c.-1235dupG				No	-	2679
NC_002008.4	5444	SNV	T	C	No	1		Homozygous	28225	28313	99.6892		21188	21665	21238	21714	0.494434	35.083	42853	42952	290	290		1	1	no	No	1	ATP6:c.-2520T>C; ATP8:c.-2359T>C; COX1:c.96T>C; COX2:c.-1590T>C; COX3:c.-3200T>C; ND1:c.*1744T>C; ND2:c.*490T>C; ND3:c.-4052T>C; ND4:c.-4757T>C; ND4L:c.-4467T>C			COX1:c.96T>C	No	No
NC_002008.4	5367	SNV	C	T	No	1		Homozygous	28647	28700	99.8153		21483	22370	21521	22388	0.489887	34.5053	43853	43909	289	289		1	1	no	No	1	ATP6:c.-2597C>T; ATP8:c.-2436C>T; COX1:c.19C>T; COX2:c.-1667C>T; COX3:c.-3277C>T; ND1:c.*1667C>T; ND2:c.*413C>T; ND3:c.-4129C>T; ND4:c.-4834C>T; ND4L:c.-4544C>T			COX1:c.19C>T	No	No
NC_002008.4	2715	SNV	C	T	No	1		Heterozygous	17817	28907	61.6356		13118	16269	21395	26387	0.446388	35.5478	29387	47782	285	286	-1.22	1	1	no	No	1	COX1:c.-2634C>T; COX2:c.-4319C>T; ND1:c.-32C>T; ND2:c.-1199C>T				No	-
NC_002008.4	2715	SNV	C	C	Yes	1		Heterozygous	11058	28907	38.2537		8259	10100	21395	26387	0.449861	35.7555	18359	47782	290	299		0.99648	1	no	No	1					No	-
NC_002008.4	6065	SNV	A	G	No	1		Homozygous	28837	28966	99.5547		22485	21924	22565	21981	0.493684	34.9057	44409	44546	291	291		1	1	no	No	1	ATP6:c.-1899A>G; ATP8:c.-1738A>G; COX1:c.717A>G; COX2:c.-969A>G; COX3:c.-2579A>G; ND2:c.*1111A>G; ND3:c.-3431A>G; ND4:c.-4136A>G; ND4L:c.-3846A>G			COX1:c.717A>G	No	No
